# Supplementary material for: Analysis of structural diversity in wolf-like canids reveals post-domestication variants
Source: BMC Genomics. 2014 Jun 12;15(1):465. doi: 10.1186/1471-2164-15-465 (PMC4070573; doi:10.1186/1471-2164-15-465)
Supplement: Supplementary file 2 — Additional file 2: Excel file containing Table S2. (XLSX 91 KB) [file 12864_2014_6138_MOESM2_ESM.xlsx]

## Sheet: Hoja1
	Table S2. CNV genotype. Genotype of 860 CNV for all individuals.
CHR	START	END	Boxer	Dachshund	Beagle	Dingo	Basenji	IsraelWolf2	IsraelWolf	ItalianWolf2	ItalianWolf	PortugueseWolf	IberianWolf	Yellowstone Wolf	GreatlakesWolf	IranianWolf	MexicanWolf	ChineseWolf	IndianWolf	MongolianWolf	MongolianWolf2	SwedenWolf	GoldenJackal	Coyote	RedWolf
1	15627405	15636380	0	1	0	0	1	0	0	0	0	0	0	0	0	0	0	0	0	0	0	0	0	0	0
1	17035514	17041166	0	0	0	0	0	0	0	0	0	0	0	2	0	0	0	0	0	0	0	0	0	0	0
1	26665568	26666212	0	0	0	0	1	0	0	0	0	0	0	0	0	0	0	1	0	0	1	0	0	0	0
1	26667084	26668680	0	0	0	2	0	0	0	0	0	0	0	0	0	0	0	0	0	0	0	0	0	0	0
1	26669009	26670059	0	0	0	2	0	0	0	0	0	0	0	0	0	0	0	0	0	0	0	0	0	0	0
1	27708861	27710377	0	1	1	0	0	1	0	0	0	0	0	0	0	1	0	0	0	0	0	1	0	0	0
1	28744299	28744988	2	0	0	0	0	0	0	1	0	0	0	0	0	0	0	0	0	0	0	0	0	0	0
1	28746615	28747384	1	1	1	1	1	1	1	1	1	2	1	1	1	1	1	1	1	2	0	0	1	1	1
1	28750939	28762990	2	0	0	0	0	0	0	0	0	0	0	0	0	0	0	0	0	0	0	0	0	0	0
1	33585153	33585803	2	2	2	2	0	2	2	2	2	0	0	2	2	0	0	2	0	2	0	0	0	2	0
1	43632133	43636722	1	0	0	0	0	0	0	0	0	0	0	0	0	0	0	0	0	0	0	0	0	0	0
1	43639144	43658730	0	0	0	0	2	0	0	0	0	0	0	0	0	0	0	0	0	0	0	0	0	0	0
1	44547837	44549114	0	0	0	0	2	0	2	0	0	0	0	0	0	0	0	0	0	0	0	0	0	0	0
1	46740760	46743047	0	2	2	0	2	0	2	2	2	2	2	2	0	2	0	2	2	2	2	2	2	2	0
1	59937937	59941413	0	0	0	0	0	0	0	0	0	0	0	0	2	0	0	0	0	2	0	0	0	0	0
1	59943499	59946133	0	0	0	0	0	0	0	0	0	0	0	0	0	0	0	0	0	0	1	0	0	0	1
1	62882858	62897244	0	0	0	0	2	2	2	2	2	2	0	0	0	0	0	0	0	0	0	2	0	0	0
1	69001777	69006216	0	0	0	0	2	0	0	0	0	2	0	0	0	0	0	0	0	0	0	0	0	0	0
1	72620132	72626556	0	0	0	0	0	0	0	0	0	0	0	0	0	0	0	1	0	0	0	0	0	1	0
1	75154376	75159149	0	0	0	0	0	0	0	0	0	0	0	2	0	0	0	0	0	0	0	0	0	0	0
1	80543367	80546651	0	0	0	0	0	0	0	2	0	2	2	0	0	0	0	0	2	2	2	2	0	0	2
1	84602525	84605189	0	0	0	0	0	2	2	0	0	0	2	0	0	0	2	0	0	0	0	0	0	0	0
1	87474025	87476137	0	2	2	2	0	0	2	0	0	0	2	0	2	0	0	0	0	2	0	0	0	0	2
1	91414855	91415826	0	0	0	2	2	2	0	2	0	0	0	0	0	0	0	0	2	0	0	2	0	0	2
1	95917373	95917973	0	0	0	0	0	0	0	0	0	0	0	0	0	0	0	0	0	0	0	0	2	0	0
1	100217070	100217701	0	0	0	0	0	0	0	0	0	0	0	0	0	0	0	0	0	0	0	0	2	0	0
1	104595402	104609247	0	0	0	2	0	0	0	0	0	2	0	0	2	0	0	0	0	0	2	2	0	0	2
1	105060512	105077918	0	0	0	0	0	0	0	0	0	0	0	0	0	0	0	0	0	0	0	0	2	0	0
1	105646797	105648124	0	0	0	0	0	0	2	0	0	2	2	0	0	2	0	0	2	0	0	0	0	0	0
1	105738705	105747149	0	0	0	2	2	2	0	0	0	0	2	0	2	0	0	2	0	0	0	0	2	2	2
1	105816879	105843792	1	1	1	0	0	1	1	1	1	0	1	1	1	1	1	1	1	1	1	0	1	1	1
1	106080287	106084561	1	1	1	1	1	1	1	1	0	1	1	0	1	1	1	1	1	1	1	1	1	1	1
1	106222266	106223378	0	0	0	0	0	0	0	0	0	0	0	0	2	0	0	0	0	0	0	0	0	0	0
1	107723899	107726667	0	0	2	2	0	2	2	2	0	2	2	2	0	2	2	2	2	2	2	2	0	2	0
1	108896917	108909335	0	0	1	0	0	0	0	0	0	0	0	0	0	0	0	0	0	0	0	0	0	0	0
1	109806872	109812214	0	0	0	0	0	0	0	0	0	0	0	0	0	0	0	0	0	0	1	0	0	0	0
1	110890526	110937042	0	0	0	0	0	0	0	0	0	0	0	0	0	2	2	0	0	2	0	2	0	2	2
1	111964886	111970663	0	0	0	0	0	0	0	0	0	0	0	2	0	0	0	0	0	0	0	0	0	0	0
1	112995538	113004883	0	0	0	0	0	0	0	0	0	0	0	2	0	0	0	0	0	0	0	0	0	0	0
1	114638042	114660322	0	2	0	0	2	2	0	0	0	0	0	0	0	0	0	0	0	0	0	2	0	0	2
1	115318071	115319504	0	0	0	2	2	0	0	0	0	0	0	2	0	0	0	2	0	0	0	0	0	0	0
1	115417146	115467679	0	0	0	2	0	0	0	0	0	0	0	0	0	0	0	2	0	2	0	0	0	0	0
1	115982898	115987837	0	0	0	0	0	0	0	0	0	0	0	2	0	0	0	0	0	0	0	0	0	0	0
1	117015568	117019863	0	0	0	0	0	2	2	2	2	2	0	0	2	2	2	0	2	0	2	2	0	0	0
1	119405218	119406569	0	2	2	2	2	2	0	0	0	2	2	2	0	2	0	0	2	0	2	2	0	0	0
1	121262139	121266703	0	0	0	0	0	0	0	1	0	0	0	0	1	0	0	0	0	0	1	0	0	0	0
1	121817859	121822477	0	0	0	0	0	0	0	0	0	0	0	2	0	0	0	0	0	0	0	0	0	0	0
1	125490669	125495772	0	0	0	0	0	0	0	0	0	0	0	0	0	0	0	0	0	0	2	0	0	0	0
2	6946014	7051756	0	0	0	0	0	0	0	0	0	0	0	0	0	0	1	0	0	0	0	0	0	1	0
2	7581008	7758748	0	0	0	0	0	0	0	0	1	0	0	1	1	0	0	0	0	0	0	0	0	0	0
2	7795150	7919229	0	0	0	0	0	0	0	0	0	0	0	0	0	0	1	0	0	0	0	0	0	1	0
2	8740244	8891335	0	0	0	0	0	0	0	0	1	0	0	1	1	0	0	0	0	0	0	0	0	0	0
2	10673797	10674239	2	0	0	0	0	0	0	2	2	0	0	0	2	0	0	0	0	2	0	0	0	0	0
2	10838294	10838995	0	0	0	0	0	0	0	2	2	2	2	2	0	0	2	2	0	0	0	2	0	0	0
2	12868069	12874750	0	1	0	0	0	1	1	0	0	0	0	1	1	1	1	1	1	1	1	0	1	1	1
2	17399540	17401600	0	0	2	0	0	0	0	0	0	0	0	2	0	0	0	0	2	0	0	0	0	0	0
2	20409409	20430510	0	0	0	0	0	0	0	1	1	0	0	1	1	0	0	0	0	0	1	0	0	1	1
2	20540954	20542497	0	0	0	0	2	2	2	0	0	2	0	0	0	2	0	0	2	0	2	2	0	0	0
2	20737258	20758560	0	0	0	0	0	0	0	0	0	0	0	0	0	0	1	0	0	0	0	0	0	1	0
2	20888812	20958268	0	0	0	0	0	0	0	0	0	0	0	0	0	0	1	0	0	0	0	0	0	1	0
2	21070126	21257100	0	0	0	0	0	0	0	0	1	0	0	1	1	0	0	0	0	0	0	0	0	0	0
2	26046491	26074867	0	2	1	0	1	1	1	1	0	1	1	0	1	0	0	1	1	1	1	1	2	2	0
2	26085160	26086916	0	0	0	0	1	1	1	1	0	0	0	0	0	0	0	1	0	0	1	0	0	0	0
2	38749954	38754729	0	0	0	0	2	0	0	0	0	0	0	0	0	0	0	0	0	0	0	0	0	0	0
2	38766014	38777154	0	0	0	0	0	0	0	0	0	0	0	2	0	0	0	0	0	0	0	0	0	0	0
2	38802198	38844940	0	1	0	0	0	0	0	1	0	0	0	0	0	0	0	0	0	0	1	0	0	0	0
2	39084103	39096214	0	0	2	0	0	0	0	0	0	0	0	0	0	0	0	2	0	0	0	0	0	0	0
2	39097320	39102325	0	0	2	0	0	0	0	0	0	0	0	0	0	0	0	0	0	0	0	0	0	0	0
2	39218317	39219047	0	0	0	0	0	0	0	0	0	0	0	0	0	0	0	0	0	0	0	0	2	0	0
2	48679319	48682505	0	0	0	0	0	0	2	0	0	0	0	0	0	0	0	0	0	0	0	0	0	0	0
2	49397375	49398885	0	0	0	0	0	0	0	0	2	0	2	2	0	2	2	2	0	2	2	0	0	2	0
2	49686866	49714373	2	1	2	1	2	1	1	1	1	1	1	1	1	1	1	1	1	1	1	1	1	1	1
2	80729166	80729666	1	1	0	1	0	1	0	1	1	1	1	0	0	0	0	1	0	0	0	1	0	0	0
2	83559215	83566781	0	0	0	0	0	0	0	0	0	0	0	2	1	0	0	0	0	0	0	0	0	0	0
2	86827917	86899069	0	1	1	1	0	0	0	2	2	2	0	2	0	2	2	1	1	0	0	0	0	0	0
3	20414479	20421464	0	0	0	0	0	0	0	2	2	2	0	2	0	0	0	0	2	0	2	0	0	0	0
3	30556979	30558269	0	0	0	0	0	0	0	0	0	0	0	0	0	0	0	0	2	0	0	0	0	0	0
3	33565785	33567520	0	0	0	0	0	2	0	2	2	2	0	0	0	0	2	0	0	0	0	2	0	0	2
3	34259734	34304709	0	0	0	0	0	0	0	0	0	0	0	0	0	0	2	0	0	0	0	0	0	0	0
3	34393375	34437988	0	1	0	0	0	1	0	1	0	0	0	0	1	0	1	0	1	0	0	0	0	1	0
3	38591411	38593575	0	0	0	0	0	0	0	0	0	0	0	0	0	0	0	0	0	0	0	0	2	0	0
3	39350269	39355765	0	0	0	0	0	0	0	0	0	2	0	0	0	0	0	0	0	0	0	0	0	0	0
3	39368796	39375253	0	0	1	2	0	2	0	2	2	0	0	0	0	2	1	2	2	2	2	2	2	0	0
3	54670035	54674452	1	0	0	0	0	1	0	0	0	0	0	0	1	0	0	0	0	0	1	0	0	0	1
3	55736012	55740813	0	0	0	0	1	0	0	0	0	1	0	0	0	0	0	0	0	0	0	0	0	1	1
3	56422480	56425666	1	1	1	0	1	0	0	0	0	0	0	0	0	0	0	0	0	0	0	0	0	0	0
3	59404317	59405138	0	0	0	2	0	2	0	2	2	0	0	0	0	0	0	0	0	0	0	0	0	0	0
3	61166144	61167833	0	0	0	0	0	0	0	1	0	0	1	0	1	0	0	0	0	0	1	0	0	0	1
3	64328649	64334416	0	0	0	0	0	0	0	0	0	0	1	0	0	0	0	0	0	0	0	0	0	0	0
3	70582594	70588033	0	0	2	0	2	0	0	0	0	0	0	0	0	0	0	0	0	0	0	0	0	0	0
3	71436120	71448701	0	2	0	2	2	2	2	2	2	0	2	2	2	2	2	2	2	2	2	2	2	2	2
3	72064786	72065896	0	0	0	0	0	0	0	0	0	0	0	0	0	0	2	0	0	2	0	0	0	0	0
3	74234868	74238924	0	0	0	0	0	0	0	0	0	0	0	0	0	0	0	0	0	0	1	0	0	0	1
3	74959141	74960125	0	0	0	2	2	0	0	0	0	0	0	2	0	0	0	2	2	0	0	0	0	0	0
3	75335223	75341747	0	0	0	0	2	0	0	0	0	0	0	0	0	0	0	0	0	0	0	0	0	0	0
3	75345802	75346948	0	0	0	0	0	0	0	0	0	0	0	2	0	0	0	0	0	0	0	0	0	0	0
3	77059613	77064344	0	0	0	0	0	0	0	0	0	0	0	0	0	0	0	0	0	0	0	0	0	0	1
3	90025668	90028030	0	2	0	0	0	0	0	0	0	0	0	0	0	0	0	0	0	0	0	0	0	0	0
3	92406751	92410034	0	0	0	2	2	0	0	0	0	2	0	2	0	0	0	0	0	0	0	0	0	0	0
3	94392522	94395881	0	1	0	1	1	1	1	0	1	1	1	1	1	1	1	1	0	0	1	0	0	1	1
4	5345843	5347950	0	0	0	0	0	0	0	0	0	0	1	0	0	0	0	0	0	0	1	0	0	0	0
4	13105004	13119009	0	0	0	0	2	0	0	0	0	0	0	0	0	0	0	0	0	0	0	0	0	0	0
4	13458463	13470704	0	0	0	0	0	0	0	1	1	0	0	2	0	0	0	0	0	0	0	0	0	0	0
4	21149529	21193847	0	0	0	0	2	0	0	0	0	0	0	0	0	0	0	0	0	0	0	0	0	0	0
4	26277384	26280544	0	0	0	0	0	0	2	2	2	2	0	2	0	2	0	2	2	2	2	2	0	0	0
4	31160921	31163526	0	0	0	0	2	0	0	0	0	0	0	0	0	0	0	0	2	0	0	0	0	0	0
4	32787156	32793294	0	0	0	0	0	0	0	0	0	0	0	0	0	0	0	0	0	0	0	1	0	0	0
4	33835237	33839270	0	2	0	0	0	0	0	0	0	0	0	0	0	0	0	0	0	0	0	0	0	0	0
4	36166207	36167099	0	0	0	0	0	0	0	0	0	0	0	0	0	0	0	0	0	0	0	0	0	2	0
4	39780601	39788865	0	0	0	0	2	0	0	0	0	0	0	0	0	0	0	0	0	0	0	0	0	0	0
4	40105842	40111059	0	0	0	0	0	1	0	1	0	0	0	0	1	0	0	0	0	0	0	1	0	0	0
4	41171468	41177148	0	0	0	0	0	0	0	0	0	0	0	0	0	0	0	0	0	0	1	0	0	0	0
4	53552066	53557325	0	0	0	0	0	0	0	0	0	0	0	2	0	0	0	0	0	0	0	0	0	0	0
4	61445810	61459637	0	0	0	0	0	1	1	0	1	0	1	2	1	0	0	1	1	1	0	1	1	0	0
4	66071618	66077256	0	2	2	0	2	2	2	2	2	2	2	2	0	2	2	2	2	2	0	2	0	2	2
4	69754145	69755492	0	2	2	0	2	0	2	0	0	0	0	0	2	0	0	0	2	0	0	0	0	0	2
4	73583439	73589530	0	0	0	0	0	0	0	0	0	0	0	2	0	0	0	0	0	0	0	0	0	0	0
4	77205578	77210661	0	0	0	2	0	0	0	0	0	0	0	2	0	0	0	0	0	0	0	0	0	0	0
4	77655557	77661757	2	1	1	0	1	1	1	1	1	1	1	1	1	1	1	1	1	1	1	1	1	1	1
4	77662279	77675073	1	2	2	0	0	0	2	0	0	0	0	0	0	0	0	0	2	2	2	0	0	0	2
4	78675351	78679260	0	0	0	0	0	0	0	0	0	0	0	2	0	0	0	0	0	0	0	0	0	0	0
4	81126223	81129483	0	0	1	0	0	0	0	0	0	0	0	0	0	0	0	0	0	0	0	0	0	0	0
4	86667936	86670316	0	2	2	0	2	0	2	0	0	0	0	2	0	2	0	0	2	0	0	0	0	0	0
4	87631018	87632934	0	0	0	0	0	0	0	0	0	0	0	0	2	0	2	0	0	0	0	0	0	2	0
4	90671238	90673555	0	0	0	2	0	0	0	0	0	0	0	2	0	0	0	0	0	0	0	0	0	2	2
5	3000411	3004841	0	0	0	0	0	0	0	0	0	0	0	0	0	0	0	0	2	0	0	0	0	0	0
5	3016795	3041828	0	0	0	0	0	0	0	0	2	0	0	0	0	0	0	0	0	0	0	0	0	0	0
5	11246372	11251809	0	0	0	0	0	0	0	0	0	0	0	2	0	0	0	0	0	0	0	0	0	0	0
5	11739848	11740539	0	0	0	0	0	0	2	0	2	0	0	0	0	0	0	0	0	0	0	2	0	0	0
5	28885074	28897008	1	0	0	0	0	0	0	0	0	0	0	0	0	0	0	0	0	0	0	0	0	0	0
5	32838502	32851662	0	0	0	0	0	0	0	0	0	0	0	0	2	0	0	0	0	2	2	0	0	0	0
5	33068580	33074409	0	0	0	0	0	0	0	0	0	0	0	0	0	2	0	0	0	0	0	2	0	0	0
5	33105046	33107896	1	0	0	0	1	1	1	1	1	1	1	1	1	1	1	1	1	1	1	1	1	1	1
5	34093351	34173671	0	1	0	0	0	0	0	0	0	0	0	0	0	0	0	0	0	0	0	0	0	0	0
5	38737275	38738036	2	0	0	0	2	2	2	0	0	0	0	0	0	0	0	0	0	0	0	0	0	0	0
5	42044258	42047786	0	0	0	0	0	0	0	0	0	0	0	1	0	0	0	0	0	0	0	0	0	0	0
5	42260967	42271198	0	0	0	0	1	0	0	0	0	0	0	0	0	0	0	0	0	0	0	0	0	0	0
5	44127624	44129831	0	0	2	0	0	0	2	2	2	2	2	0	0	2	2	0	2	0	2	0	0	0	0
5	49771717	49775362	1	1	1	0	2	2	0	2	1	0	2	2	1	1	1	2	1	0	0	2	2	0	0
5	53089133	53090668	0	0	0	2	0	0	0	0	0	0	0	0	0	0	0	0	2	0	0	0	0	0	0
5	57220760	57225931	0	0	0	0	0	0	0	0	0	2	0	0	0	0	0	0	0	0	0	0	0	0	0
5	78668567	78670844	0	2	0	0	0	0	0	0	0	0	0	2	2	0	2	2	0	0	2	0	0	0	0
5	81156101	81405443	0	1	1	1	1	1	1	1	1	1	1	1	1	1	1	0	1	1	1	1	1	1	1
5	83278481	83281854	0	0	0	0	2	2	0	0	0	0	0	0	0	0	0	0	0	0	0	0	0	0	0
5	83285135	83288083	0	0	0	0	0	0	0	0	0	0	0	2	0	0	0	0	0	0	0	0	0	0	0
5	84801017	84812499	0	0	0	0	0	0	0	0	0	0	1	0	0	0	0	0	0	0	0	0	0	0	1
5	86187872	86188375	0	0	2	2	0	2	2	0	0	0	0	0	2	0	0	0	0	0	0	2	0	0	0
5	86578150	86579240	0	0	2	0	0	0	0	0	0	2	2	2	0	2	2	2	2	2	0	2	2	0	0
5	88654640	88655507	0	0	0	0	0	2	2	0	0	2	2	0	2	0	0	2	2	0	0	2	2	0	2
6	8291774	8293846	0	0	0	0	0	0	0	0	0	0	2	0	0	0	0	0	0	0	0	0	0	0	0
6	11646463	11647011	0	0	0	0	0	2	0	0	0	0	0	0	0	0	0	0	0	0	0	2	0	0	0
6	11799619	11801820	0	0	0	0	1	0	0	0	0	1	0	0	0	0	0	0	0	0	0	0	0	1	0
6	11812688	11819104	0	0	0	0	0	0	0	0	0	2	2	0	0	2	0	0	0	0	0	1	2	1	1
6	11821224	11822684	0	0	0	0	2	0	0	0	0	2	2	0	0	2	0	0	2	0	0	0	2	0	0
6	12022973	12026979	0	0	0	0	0	0	0	0	0	0	0	0	1	0	0	0	0	0	0	1	0	0	0
6	12027506	12028146	0	0	0	0	2	0	0	0	0	0	0	0	0	0	0	0	0	0	0	0	0	0	0
6	12741023	12768915	1	1	1	0	1	1	1	1	1	1	0	1	1	1	0	0	1	1	1	0	0	1	0
6	12799303	12850507	1	0	0	0	0	0	0	1	1	0	0	0	0	0	0	0	0	0	0	1	0	0	2
6	14365230	14373241	0	2	2	0	0	0	0	0	0	0	0	0	0	0	0	0	0	0	0	0	0	0	0
6	17468202	17470505	0	0	0	0	0	0	2	2	2	2	2	2	2	0	0	2	0	0	0	0	0	2	0
6	17601853	17605585	0	0	0	0	0	0	0	0	0	0	1	0	0	0	0	0	0	0	0	0	0	0	0
6	19735747	19743090	0	2	0	0	2	2	0	0	0	0	0	0	0	2	0	0	0	0	0	2	0	0	2
6	20081551	20082205	0	0	0	0	0	2	0	2	0	0	0	0	0	0	0	0	0	0	0	2	2	0	0
6	39557203	39559493	0	0	0	2	0	2	2	0	0	0	2	2	2	2	0	0	0	0	2	0	0	0	0
6	39560115	39561107	0	0	0	0	2	0	0	0	0	0	0	2	2	0	0	0	0	0	2	0	0	0	0
6	40916498	40919469	2	2	2	2	0	0	0	0	0	0	0	0	0	0	0	0	0	0	0	0	0	0	0
6	43708064	43712866	0	0	0	0	0	0	0	0	0	0	0	0	0	0	2	0	0	0	2	0	2	0	0
6	43760966	43793411	0	0	0	0	0	0	0	0	0	2	0	0	0	0	0	0	0	0	2	0	0	0	0
6	48247991	50155483	1	0	0	0	0	0	0	0	0	0	0	0	0	0	0	0	0	0	0	0	0	0	0
6	50243863	50244363	0	0	0	0	0	2	2	2	2	2	0	2	2	2	2	2	0	2	2	2	2	2	0
6	51970955	51971621	0	0	0	0	2	0	0	0	0	0	0	0	0	0	0	0	0	0	0	0	0	0	0
6	60893643	60898424	0	0	0	0	0	0	0	0	0	0	0	0	0	0	0	0	0	0	0	0	0	0	1
6	62779478	62781146	0	0	0	0	2	0	2	2	2	2	2	2	0	2	0	0	2	2	2	2	0	2	0
6	71270339	71270937	0	2	2	2	2	2	2	0	0	2	2	0	2	2	2	2	2	2	2	0	2	2	2
6	71524050	71524684	0	2	0	0	0	0	0	0	0	0	2	0	0	0	0	0	0	0	0	0	2	0	0
6	72808412	72809506	0	0	0	0	0	0	0	0	0	0	0	0	0	0	0	0	1	0	0	0	0	0	0
6	73626618	73629618	2	0	0	0	0	0	0	0	0	0	0	0	0	0	0	0	0	0	0	0	0	0	1
6	73632962	73635922	0	0	0	2	0	0	0	0	0	0	0	2	0	0	0	0	0	0	0	0	0	0	0
6	74832593	74839365	0	0	0	0	0	0	0	0	0	1	0	1	0	0	0	0	0	0	0	0	0	1	0
6	79267674	79270577	0	0	0	0	0	0	0	0	0	0	0	2	0	2	0	0	2	0	2	0	0	0	0
6	79300944	79307542	0	2	2	0	0	0	0	2	0	0	0	0	0	0	0	0	0	0	0	0	0	0	0
6	79580527	79585502	0	0	0	0	0	2	2	2	0	2	2	2	0	2	0	0	2	0	2	2	2	0	0
7	17528575	17533504	1	0	0	0	0	1	0	0	0	0	0	0	1	0	0	0	0	0	0	1	0	0	0
7	18400752	18426643	0	0	0	0	2	0	0	0	0	0	0	0	0	0	0	0	0	0	0	0	0	0	0
7	33778729	33781932	0	0	0	0	0	2	0	2	0	0	2	0	0	0	2	0	2	2	0	0	0	2	2
7	35432582	35437565	0	2	2	2	2	2	0	0	0	0	0	0	0	0	2	0	0	0	0	0	0	0	0
7	42795412	42796543	0	2	0	0	0	0	0	0	0	0	2	0	0	0	0	0	0	0	0	0	2	0	0
7	43225397	43229556	0	0	0	0	0	0	0	0	0	0	0	0	1	0	0	0	0	0	0	0	0	0	0
7	43760702	43762079	0	0	0	0	0	0	0	0	2	0	0	0	0	0	2	0	0	0	0	0	0	2	0
7	44227455	44228501	0	0	0	2	0	0	0	0	0	0	0	2	0	0	0	0	0	0	0	0	0	0	0
7	50290479	50291062	0	2	0	0	0	0	0	2	0	0	2	2	0	2	0	2	2	0	2	0	0	0	0
7	57309625	57310694	2	1	1	0	1	1	1	1	1	1	1	1	1	1	1	1	1	0	1	1	1	1	1
7	58295431	58296481	0	0	0	0	0	0	0	0	0	0	0	0	2	0	0	0	0	0	0	0	0	2	2
7	62339113	62346433	0	2	0	0	0	2	0	0	0	0	0	0	0	2	2	0	2	0	0	0	0	0	0
7	64071898	64076359	0	0	0	2	0	0	0	0	0	0	0	0	2	0	0	2	0	0	0	0	0	0	0
7	65063748	65064454	0	0	0	0	0	1	0	1	1	0	0	0	1	0	0	0	0	1	0	1	1	0	1
7	70559438	70582238	0	0	2	0	0	0	0	2	0	2	0	0	0	0	0	0	2	2	0	0	0	0	0
7	71553530	71558054	0	0	0	2	0	2	0	2	2	2	0	2	2	2	0	0	2	2	2	2	2	2	2
7	76852944	76858742	0	0	0	0	0	1	0	0	0	0	0	0	1	0	0	0	0	0	0	1	0	0	0
7	82072406	82076827	0	0	0	0	0	0	0	0	0	0	0	2	0	0	0	0	0	0	0	0	0	0	0
7	82404681	82406676	0	0	0	0	2	0	0	0	0	0	0	0	0	0	0	0	0	0	0	0	0	0	0
7	82414738	82417310	1	1	0	0	0	0	0	0	0	0	0	0	0	0	0	0	0	0	0	1	0	0	0
8	3609712	3622200	0	0	0	0	0	0	0	0	0	0	0	0	0	0	0	0	0	0	0	2	0	0	0
8	5242660	5253013	1	1	1	1	1	1	0	1	1	1	1	0	1	0	0	0	0	0	0	1	0	1	0
8	5263838	5274190	2	2	2	0	0	0	0	0	2	0	2	0	2	0	2	0	2	0	0	2	0	0	0
8	5318141	5327622	0	0	0	1	1	1	0	0	0	0	0	0	0	0	0	0	0	0	0	0	0	1	0
8	5362363	5375570	0	0	0	1	1	1	0	0	0	0	0	0	0	0	0	0	0	0	0	0	0	0	0
8	5400910	5403444	2	2	2	2	2	2	2	2	2	2	2	2	2	2	2	2	2	0	0	2	0	2	2
8	9324751	9329740	1	1	0	0	1	1	1	0	0	0	0	0	0	0	0	0	0	1	1	1	0	0	0
8	11352876	11357517	2	0	0	0	0	0	0	0	0	0	0	0	0	0	0	0	0	0	0	0	0	0	0
8	11405495	11411624	0	0	0	1	1	1	1	1	1	1	1	1	1	1	1	1	1	1	1	1	1	1	1
8	13308163	13316738	1	2	2	0	2	2	2	2	2	2	2	2	2	2	2	2	2	2	2	2	2	2	2
8	16440483	16440919	0	0	0	0	2	2	2	2	0	2	0	0	0	2	2	2	2	0	2	0	0	2	0
8	19445383	19454376	0	0	0	1	0	1	1	1	1	1	1	1	1	1	1	1	1	1	1	1	1	1	1
8	21426061	21437954	0	0	0	0	0	0	0	2	0	0	2	2	0	2	0	2	2	2	2	2	0	0	0
8	22647256	22653127	0	0	0	2	0	0	0	0	0	2	0	2	0	0	0	0	0	0	0	0	0	2	0
8	23368400	23375323	2	0	0	0	2	0	0	0	0	2	0	2	0	0	2	0	2	0	2	0	0	0	0
8	23381906	23402411	0	0	1	0	0	0	0	0	0	0	0	0	0	0	0	0	0	0	0	0	0	0	0
8	23403213	23405871	0	2	0	0	0	0	0	0	0	0	0	0	0	0	0	0	0	0	0	0	0	0	0
8	27520179	27522016	1	2	2	0	2	0	0	0	0	0	0	2	0	0	0	0	0	0	0	0	0	2	0
8	36769807	36779811	1	0	0	0	0	1	0	1	1	0	1	0	0	0	0	0	0	0	1	1	1	0	0
8	59121195	59124154	1	0	0	0	0	0	0	0	0	0	0	0	0	0	0	0	0	0	0	0	0	0	0
8	62750487	62750946	0	1	0	0	0	0	0	1	0	0	0	0	1	1	0	0	0	0	0	0	1	0	0
8	63053405	63054226	2	2	0	0	2	0	0	0	0	0	0	0	0	0	0	0	0	0	0	0	0	0	0
8	63754168	63756871	2	0	0	0	0	0	0	0	0	0	0	2	0	0	0	0	0	0	0	0	0	0	0
8	64818328	64819042	1	1	1	0	0	0	0	0	0	0	0	0	0	0	0	0	0	0	1	0	0	0	1
8	66646154	66647233	0	0	0	2	0	0	0	0	0	0	0	0	0	0	0	0	0	0	0	0	0	0	0
8	76260621	76262546	0	0	0	0	0	0	0	0	0	0	0	0	0	0	0	0	0	0	0	1	0	0	0
8	76363755	77237306	0	0	0	0	0	0	0	1	1	0	0	0	0	1	0	0	0	0	0	0	0	0	0
9	9048342	9054221	0	0	0	0	0	0	0	0	0	0	0	0	0	0	0	0	0	0	0	0	0	0	1
9	10419454	10457449	0	0	0	0	0	1	1	1	1	1	1	0	1	1	1	1	1	0	1	0	1	1	1
9	10732781	10985472	0	1	1	1	0	1	1	1	1	1	1	0	1	1	1	2	1	0	1	0	1	0	1
9	11638633	11660177	0	2	0	2	2	0	0	2	2	0	0	0	0	0	2	0	0	0	2	2	0	0	0
9	11674309	12045906	0	1	1	1	0	1	1	1	1	1	1	0	1	1	1	0	1	0	1	0	1	1	1
9	13462034	13502226	0	1	1	1	1	1	1	1	1	1	1	1	1	1	1	0	1	1	1	1	1	1	1
9	15708746	15713487	0	0	0	0	0	0	0	0	0	0	0	0	1	0	0	0	0	0	1	1	0	0	1
9	17664605	17665141	0	1	0	1	0	1	1	1	0	1	1	1	1	1	1	1	1	0	1	1	1	0	1
9	19805140	19873694	0	2	0	0	2	0	1	2	0	1	1	2	1	1	1	0	1	2	0	0	2	0	0
9	20104325	20942683	0	2	0	2	2	1	1	1	1	1	1	0	1	1	1	1	1	1	1	1	1	1	1
9	21011454	21134413	0	1	1	1	0	1	1	0	0	1	1	2	1	0	0	1	1	2	1	0	1	1	1
9	21511155	21561561	0	1	1	1	1	1	1	1	1	1	1	1	1	1	1	0	1	0	1	1	1	1	1
9	22578521	22582525	0	0	0	0	0	0	0	0	0	0	0	2	0	0	0	0	0	0	0	0	0	0	0
9	24868256	24869216	0	0	0	0	0	0	0	0	0	0	0	2	2	0	0	0	0	0	2	0	2	2	0
9	24882376	24887225	1	1	0	0	0	1	1	1	1	1	1	1	1	1	0	0	1	1	1	0	1	1	1
9	26964280	26970043	0	0	0	0	0	0	0	0	0	0	1	0	0	0	0	0	0	0	1	0	0	0	1
9	28441164	28443668	0	0	0	0	0	2	2	0	0	0	2	0	0	0	0	0	0	0	0	0	0	0	0
9	28449343	28449958	0	0	0	0	0	2	0	2	0	0	0	0	0	0	0	0	0	0	0	2	0	0	0
9	34877134	34879170	0	0	0	0	0	0	0	0	0	0	0	0	1	0	0	0	0	0	1	0	1	0	1
9	36153939	36163600	0	0	0	0	0	0	0	0	0	1	0	0	1	0	1	0	1	1	0	0	1	1	1
9	42300733	42319010	0	1	1	1	1	1	1	1	1	1	1	1	1	1	1	1	1	1	1	1	1	1	1
9	42580118	42580576	0	0	2	0	0	0	0	0	0	0	0	0	0	0	0	0	0	0	0	0	0	0	0
9	43490186	43495589	0	0	0	0	0	1	0	1	0	0	0	0	0	0	0	0	0	0	0	1	0	0	0
9	49455860	49457560	0	0	0	0	2	0	0	0	0	0	0	0	0	0	0	0	0	0	0	0	0	0	0
9	50579009	50579699	1	1	1	1	1	1	1	0	0	1	1	1	1	1	1	1	1	1	1	1	1	1	1
9	50640319	50644526	0	0	0	0	0	0	0	2	2	1	0	0	0	0	1	0	0	0	0	1	0	1	0
9	53108521	53111083	0	0	0	0	0	0	0	0	0	0	0	2	0	0	0	0	0	0	0	0	0	0	0
9	55768558	55773505	0	0	0	0	0	0	0	0	0	0	0	0	1	0	0	0	0	0	0	0	0	0	0
9	56151130	56151916	1	0	0	0	0	1	0	1	1	0	1	0	1	0	0	0	0	1	1	1	1	0	1
10	10834675	10859889	0	0	0	0	1	0	0	0	0	0	0	0	0	0	0	0	0	0	0	0	0	0	0
10	10861722	10862214	1	1	1	0	1	0	0	0	1	0	1	1	1	1	0	1	0	1	1	1	1	0	0
10	11060677	11061667	0	0	0	0	0	0	0	0	0	0	0	2	0	0	0	2	0	0	0	0	0	0	0
10	11064284	11065425	1	1	1	1	1	0	0	0	0	0	0	0	1	0	0	0	0	0	0	0	1	1	1
10	17406441	17408712	2	0	0	2	0	2	2	2	2	2	2	2	2	2	0	2	0	0	2	0	0	0	0
10	21640830	21644386	0	2	2	0	2	0	0	0	0	0	0	0	0	0	0	0	0	0	0	0	0	0	0
10	25459458	25470378	0	0	0	0	0	0	0	0	0	0	0	0	0	0	0	0	0	0	1	0	0	0	1
10	25998678	26021295	0	2	2	0	2	2	2	2	2	2	2	2	2	2	2	2	2	2	2	2	2	2	2
10	26453073	26455733	0	0	0	0	0	1	0	0	0	0	0	0	1	0	0	0	0	0	1	0	1	0	1
10	28409871	28413119	0	0	0	0	1	0	1	0	0	1	0	1	0	0	0	0	0	0	1	0	0	1	0
10	28991398	28992666	2	0	0	0	0	0	1	0	0	0	0	0	0	0	0	0	0	0	0	0	0	0	0
10	28997190	28999462	1	0	0	0	0	1	0	1	1	0	0	0	1	0	0	0	0	1	0	1	0	0	0
10	29812103	29816969	0	0	0	0	0	0	0	0	0	0	0	0	1	0	0	0	0	0	0	0	0	0	0
10	33347946	33363611	2	2	2	0	0	0	0	0	0	0	0	0	0	0	0	0	0	0	0	0	0	0	0
10	33494312	33497713	0	0	0	0	0	0	0	0	0	0	0	0	1	0	0	0	0	0	1	0	0	0	0
10	34682018	34685330	2	0	0	0	2	0	0	0	0	0	0	0	0	0	0	0	0	0	0	0	0	0	0
10	35273099	35274389	0	0	0	0	2	2	2	0	0	0	0	0	0	2	0	0	0	2	2	0	0	0	0
10	36279479	36281794	2	2	0	0	0	2	0	0	0	0	0	0	0	2	0	0	0	0	0	0	0	0	0
10	37202529	37206649	1	1	0	1	0	0	0	0	0	0	0	0	0	0	0	0	0	0	0	0	0	0	0
10	40310592	40311666	0	0	0	0	2	0	0	0	0	0	0	2	0	0	0	2	0	0	0	0	0	0	0
10	43555309	43556478	0	0	0	0	0	1	0	0	0	0	0	0	0	0	0	0	0	1	0	1	0	0	0
10	45858362	45858824	0	0	0	2	0	0	0	0	0	0	2	0	0	2	0	2	2	0	2	0	0	0	0
10	45877135	45879638	0	0	0	0	0	2	0	0	0	0	0	0	0	0	0	0	0	0	0	0	0	0	0
10	46033884	46034719	0	0	0	0	0	0	0	0	0	0	0	2	2	0	2	0	0	0	0	0	0	2	2
10	46422756	46433042	0	0	0	2	0	0	2	0	0	0	2	0	2	2	0	2	2	0	2	2	0	2	2
10	53645421	53648237	0	2	2	2	2	2	2	2	2	2	2	2	2	2	2	0	2	2	2	2	0	0	2
10	53825410	53826427	0	2	2	2	2	2	2	2	2	2	2	2	2	2	2	0	2	2	2	0	0	0	0
10	67533196	67534182	0	0	0	0	2	2	0	2	0	0	0	0	0	0	0	0	0	0	0	2	0	0	0
10	71135242	71135844	0	1	1	0	0	0	0	0	0	0	0	0	0	0	0	0	1	0	0	0	1	0	0
11	3073479	3092175	2	0	0	0	0	0	0	0	0	0	0	0	0	0	0	0	0	0	0	0	0	0	0
11	3092972	3095712	2	0	0	0	0	0	0	1	0	0	0	0	0	0	0	0	1	0	0	0	0	0	0
11	3102964	3104599	0	0	0	0	0	0	0	0	0	0	0	0	0	0	0	0	0	0	2	0	0	0	2
11	14185567	14228299	0	1	0	0	0	0	0	2	2	2	2	0	0	0	0	0	0	0	0	2	0	0	0
11	19103687	19104437	0	0	2	0	2	0	2	0	0	0	0	0	0	0	2	0	0	0	0	0	0	0	0
11	25278709	25280039	0	0	0	0	0	0	0	0	0	0	0	2	0	0	0	0	0	0	0	0	0	0	0
11	26949550	26953490	0	0	0	0	0	1	0	0	0	0	0	0	1	0	0	0	0	0	1	0	1	0	1
11	27240377	27244626	0	0	0	0	0	0	0	0	0	0	0	0	0	0	0	0	0	0	0	0	2	0	0
11	33891236	33897095	0	0	0	0	2	0	0	0	0	0	0	0	0	0	0	0	0	0	0	0	0	0	0
11	39976748	39983502	0	0	0	0	0	0	0	0	0	0	0	2	0	0	0	0	0	0	0	0	0	0	0
11	43761714	43791206	0	0	0	2	2	0	0	0	2	2	0	0	0	0	2	0	2	0	0	2	0	0	0
11	43797296	43799217	0	0	0	0	0	0	0	0	0	0	2	0	0	0	0	0	0	0	0	0	0	0	0
11	43799954	43801147	0	0	0	0	0	0	0	0	0	0	0	0	0	0	0	0	0	0	1	0	0	0	1
11	45618474	45621740	0	0	0	0	0	1	1	0	0	0	1	0	1	1	0	0	1	1	0	1	0	0	1
11	55477242	55485423	0	0	2	0	0	0	0	0	0	0	0	0	0	0	0	0	0	0	0	0	0	0	0
11	55489587	55490575	0	0	2	0	0	0	0	0	0	0	0	0	0	0	0	0	0	0	0	0	0	0	0
11	55663357	55668147	0	0	0	0	0	0	0	0	0	0	0	0	0	0	0	0	0	0	1	0	0	0	1
11	62321434	62326088	1	0	0	2	2	0	2	1	1	1	1	2	1	0	1	1	1	1	1	1	1	1	0
11	62749387	62750998	0	2	0	0	0	0	0	0	0	0	0	0	0	2	0	0	0	0	0	0	0	0	0
11	63953277	63953741	0	0	0	2	0	2	2	0	2	2	0	2	2	0	2	0	2	0	0	0	0	0	0
11	67018806	67024966	0	0	0	0	0	0	0	0	0	0	0	0	0	0	2	0	0	0	0	0	0	0	0
11	67866024	67870975	0	0	0	0	0	0	0	0	0	0	0	0	0	0	0	0	0	0	0	1	0	0	0
11	68219704	68224346	0	0	0	0	1	0	0	0	0	0	0	0	0	0	0	0	0	0	0	0	0	0	0
11	69726009	69726559	0	0	0	0	0	2	0	0	0	0	0	0	0	0	0	0	0	0	0	0	0	0	0
11	69727423	69731610	1	0	0	0	0	1	0	0	0	0	0	0	1	0	0	0	0	1	0	1	0	0	0
11	70334614	70336722	0	0	0	0	0	1	0	1	0	0	0	0	1	0	0	0	0	0	1	0	1	0	1
11	70739461	70740647	0	0	0	0	0	1	0	0	0	0	0	0	1	0	0	0	0	0	1	0	1	0	1
11	71593905	71594407	0	0	0	0	0	0	1	0	0	0	0	0	0	0	0	0	1	0	0	0	0	1	0
11	74046040	74046856	0	0	2	0	2	0	0	2	2	0	0	0	0	0	0	0	0	0	0	0	0	0	0
11	76529370	76531564	0	1	1	0	0	0	0	0	0	0	1	0	0	0	0	0	0	0	0	0	0	1	1
12	3020071	3022003	0	0	0	0	0	2	0	0	0	0	0	0	0	2	0	0	0	0	0	0	2	0	0
12	4697860	4699718	0	0	0	0	2	0	0	0	0	0	0	0	0	0	0	0	0	0	0	0	0	0	0
12	4700684	4705059	0	0	0	0	0	0	0	0	0	0	1	0	0	0	0	0	0	0	0	0	0	0	0
12	4746061	4751648	0	2	2	0	2	2	2	2	2	2	2	2	2	2	2	2	2	2	2	2	2	2	2
12	4757928	4767842	0	2	2	0	2	2	2	2	2	2	2	2	2	2	2	2	2	2	2	2	2	2	2
12	4785941	4790224	0	2	2	0	0	0	0	2	2	2	0	0	0	0	0	0	0	0	0	2	0	0	0
12	4796288	4801739	0	2	2	0	2	2	2	2	2	2	2	0	2	2	2	0	2	0	0	2	2	2	2
12	4839048	4844363	0	0	0	0	2	2	2	0	0	0	2	0	0	0	0	2	0	0	0	0	0	2	2
12	4844789	4846261	0	2	2	0	2	2	2	2	2	2	2	0	0	0	0	0	0	0	0	2	0	2	2
12	6331862	6332427	0	2	2	0	0	0	0	0	0	2	0	0	0	0	0	0	0	0	0	0	2	0	0
12	6461438	6465986	0	0	0	0	0	0	0	0	0	0	0	0	1	0	0	0	0	0	0	0	0	0	0
12	8916840	8917888	0	0	1	0	0	0	0	0	0	0	0	0	0	0	0	0	0	0	0	0	0	0	0
12	9235474	9236995	0	0	0	0	0	0	0	0	0	0	0	0	0	2	2	0	0	0	0	2	2	2	0
12	11051428	11055609	0	0	0	0	0	0	0	0	0	0	0	0	0	0	0	0	0	0	1	0	0	0	1
12	13468760	13480174	0	0	0	0	0	0	0	0	0	0	0	2	0	0	0	0	0	0	0	0	0	0	0
12	17951682	17952717	0	0	0	0	0	2	0	0	0	0	0	0	0	2	0	0	0	2	2	0	0	0	0
12	20535073	20536443	0	0	0	0	0	2	0	2	2	2	2	0	2	0	2	0	0	0	2	2	0	0	2
12	23688062	23691502	0	2	0	2	2	2	2	2	2	0	2	2	2	2	2	2	2	0	2	2	2	2	2
12	24549078	24550477	0	0	0	2	0	0	0	0	0	0	2	0	0	0	0	0	0	0	0	0	0	0	0
12	33770610	33771096	0	0	0	0	0	0	0	0	0	0	0	0	0	0	0	0	0	0	0	0	2	0	0
12	34424760	34430627	0	0	0	0	2	0	2	0	0	0	0	2	2	0	0	0	0	2	0	0	0	0	0
12	35348622	35349189	1	0	1	0	2	0	0	1	0	1	1	1	0	0	1	0	0	0	1	0	0	0	0
12	57048056	57060725	2	2	2	2	2	2	2	2	2	2	2	2	2	2	2	2	2	2	2	2	2	2	2
12	57742377	57744662	0	0	0	0	0	0	0	0	0	0	0	0	0	0	0	2	0	0	0	0	0	2	2
12	60112964	60114275	0	0	0	0	0	0	0	0	0	0	0	0	0	0	0	0	0	0	1	0	0	0	1
12	74923628	74926113	0	0	0	0	0	1	0	0	0	0	0	0	0	0	0	0	0	0	1	0	0	0	1
12	74928882	74929418	0	0	2	2	2	0	0	0	2	0	0	0	2	0	0	0	0	0	0	0	0	0	0
13	5497574	5499453	0	0	0	0	0	0	0	0	0	0	0	0	1	0	0	0	0	0	0	0	0	0	0
13	12634350	12635512	0	0	0	0	0	1	0	0	0	0	0	0	1	0	0	0	0	0	1	0	1	0	1
13	14513267	14527522	0	0	0	0	2	0	0	0	0	0	0	0	0	0	0	0	0	0	0	0	0	0	0
13	14846215	14848919	2	0	1	1	1	0	0	1	1	2	1	0	1	0	0	0	0	0	0	1	0	1	1
13	19102833	19103333	0	0	0	0	0	0	0	0	0	0	0	0	0	0	0	0	0	0	0	0	2	0	0
13	20907033	20910128	0	2	2	2	2	0	0	0	0	2	0	2	0	2	0	2	2	0	0	0	0	0	0
13	26249622	26252674	0	0	0	2	0	0	0	0	0	0	2	0	0	2	0	0	2	0	0	0	0	0	0
13	42222113	42223406	0	0	0	0	0	0	2	0	0	0	0	0	0	2	0	2	2	0	0	0	2	2	0
13	42320033	42320673	0	0	0	0	0	2	2	2	0	2	0	2	2	2	0	2	2	2	0	2	0	2	0
13	42513088	42513803	1	1	1	0	1	1	1	1	1	0	0	1	1	1	0	1	1	1	1	0	1	1	1
13	43839685	43846371	2	0	0	0	2	2	0	2	2	2	0	2	2	2	0	2	2	0	0	2	2	2	2
13	44166447	44168613	0	0	0	0	0	0	0	0	0	0	0	0	1	0	0	0	0	0	1	0	0	0	1
13	46858998	46859539	0	0	2	0	0	0	0	0	0	0	2	0	2	2	0	2	2	0	0	0	2	2	0
13	48841785	48842607	0	2	0	0	2	0	0	0	0	0	0	0	0	2	0	0	0	0	0	2	0	0	2
13	51765332	51770794	0	0	0	0	0	0	0	0	0	0	0	2	0	0	0	0	0	0	0	0	0	0	0
13	56415767	56423472	0	0	0	0	2	0	0	0	0	0	0	0	0	0	0	0	0	0	0	0	0	0	0
13	61258053	61261523	0	0	0	2	0	0	2	2	2	2	2	2	0	0	0	0	0	0	2	2	2	2	0
13	61633015	61635201	0	2	0	0	2	2	0	0	0	2	2	2	2	2	2	2	0	0	2	0	0	0	2
13	61896522	61948239	2	0	0	2	0	0	2	0	0	0	0	0	0	0	0	0	0	0	0	0	0	0	0
13	62431463	62432969	0	0	0	1	1	1	0	1	1	0	0	0	2	0	1	0	0	1	2	0	2	0	2
13	62433745	62443789	0	0	2	0	0	0	0	0	0	0	0	0	2	2	0	0	0	0	2	0	2	0	2
13	62445650	62464380	0	0	0	0	0	0	0	0	0	0	0	0	0	0	0	0	0	0	0	0	2	0	2
13	62462405	62469200	0	0	2	0	0	0	0	0	0	0	0	0	0	0	0	0	0	0	0	0	2	0	2
13	62680905	62687671	2	0	0	0	0	0	0	0	0	0	2	2	0	2	2	2	0	2	2	2	0	2	0
13	62738324	62745298	1	0	0	1	1	1	0	0	0	1	1	0	0	0	0	0	1	0	0	0	0	0	0
13	63925393	63937833	2	2	0	2	2	2	2	2	2	2	2	2	2	2	2	2	2	2	2	2	2	2	2
13	66178218	66180427	1	0	0	0	0	1	0	1	1	0	0	0	1	0	1	0	0	1	1	0	1	0	0
14	3022166	3074965	0	0	0	0	0	0	0	0	0	0	0	0	0	0	0	0	1	0	0	0	0	0	0
14	3077621	3084447	0	0	0	0	0	1	0	0	0	1	0	0	0	0	1	0	0	1	0	0	0	0	0
14	3093975	3101514	2	0	2	2	0	0	0	0	0	0	0	0	0	0	0	0	0	0	2	0	0	0	0
14	3691054	3701738	0	0	0	0	0	0	0	0	1	0	1	0	0	0	0	0	0	0	0	0	0	0	0
14	5278807	5804806	0	0	1	0	0	0	1	1	1	0	1	1	1	1	0	0	0	0	0	1	0	1	0
14	8479988	8481473	0	0	0	0	0	0	0	0	0	0	0	2	0	0	0	0	0	0	0	0	0	2	2
14	8481796	8482779	0	0	2	2	2	0	0	0	0	2	0	0	0	2	2	0	2	2	0	0	0	0	0
14	8538420	8542155	0	0	0	0	0	0	0	0	0	0	0	0	0	0	0	0	0	0	0	0	0	0	1
14	8714958	8722393	0	1	1	1	1	1	1	1	1	1	1	1	1	1	1	1	1	1	1	1	1	1	1
14	10807111	10809465	0	0	0	0	0	0	0	0	0	0	1	0	1	0	0	0	0	0	1	0	0	0	1
14	10817318	10817776	0	0	0	2	2	2	0	0	0	0	0	2	0	0	0	2	0	0	0	2	0	0	0
14	14125625	14133425	0	0	2	2	0	0	2	0	0	0	0	0	2	0	2	2	0	2	2	2	2	0	0
14	14595587	14596862	1	0	0	0	0	1	0	0	0	0	1	0	1	0	0	0	0	0	1	0	1	0	1
14	15531108	15536808	0	0	0	2	0	0	2	2	2	0	2	0	0	2	0	0	2	2	2	0	2	0	0
14	16347793	16349689	0	0	0	0	0	0	0	0	0	0	0	0	0	0	0	0	0	0	1	0	0	0	1
14	20990190	20993285	1	0	0	0	0	1	0	0	0	0	0	0	0	0	0	0	0	0	0	1	0	0	1
14	25265038	25268940	0	0	1	0	0	1	1	0	0	0	0	0	1	0	0	0	1	0	1	0	1	1	1
14	46163042	46165917	0	0	0	0	2	0	0	0	0	0	0	0	0	0	0	0	0	0	0	0	0	0	0
14	46171275	46172555	1	2	1	2	0	1	0	2	1	2	2	2	1	1	2	0	1	0	1	0	1	0	2
14	49711830	49716048	0	0	0	0	0	1	0	0	0	0	0	0	1	0	0	0	0	0	0	1	0	0	0
14	50571940	50575938	0	0	0	0	0	0	0	0	0	0	1	0	0	0	0	0	0	0	1	0	0	0	1
14	57363339	57369383	0	0	0	0	0	0	0	0	0	0	0	2	0	0	0	0	0	0	0	0	0	0	0
14	58868350	58870585	1	0	0	0	0	1	0	0	0	0	0	0	1	0	0	0	0	0	1	1	1	0	1
14	60673935	60674467	0	2	0	2	0	2	2	2	0	2	2	2	2	2	2	2	2	2	0	2	2	0	0
14	61271751	61272687	0	0	0	0	0	0	0	0	0	2	0	0	0	0	2	0	0	0	0	0	0	0	0
14	62310177	62315588	0	0	0	0	0	0	0	0	0	0	0	0	0	0	0	0	0	0	1	0	0	0	0
14	62457853	62458339	0	0	0	2	2	0	0	0	0	2	2	2	0	0	2	2	2	0	0	0	0	0	0
14	62464347	62465365	0	0	0	0	0	0	0	2	2	0	2	0	0	0	2	0	2	0	0	0	2	0	0
14	63063065	63081201	0	0	0	0	0	0	0	0	0	0	0	0	1	0	0	0	0	0	0	0	0	0	0
14	63402186	63405857	0	0	0	0	2	0	0	0	0	0	0	2	0	0	0	2	0	0	0	0	0	0	0
14	63714598	63715650	1	1	0	0	1	1	0	0	0	0	1	0	1	0	0	0	0	0	0	1	0	0	0
15	3188987	3199098	0	0	0	0	0	0	0	0	0	0	0	0	0	0	0	0	0	0	0	0	2	0	0
15	3212396	3220399	0	0	0	0	0	0	0	0	0	0	0	0	0	0	0	0	0	0	0	0	2	2	2
15	10126170	10131111	0	0	0	0	0	1	0	1	0	0	1	0	1	0	0	0	0	0	1	0	0	0	1
15	12888411	12890863	0	0	2	0	0	2	2	0	0	2	2	2	2	0	2	2	2	2	2	2	0	0	0
15	15442834	15443928	2	1	2	0	1	1	1	0	0	0	1	1	1	1	1	0	1	0	0	0	1	0	1
15	17818626	17824086	0	0	0	0	0	0	0	0	0	0	0	0	0	2	0	0	2	0	0	0	0	0	0
15	18521362	18531401	0	0	0	0	0	0	0	0	0	0	0	0	0	0	0	0	0	0	1	0	0	0	1
15	20171509	20184366	0	0	0	0	2	2	0	0	0	0	0	2	2	2	2	0	0	0	0	2	0	2	2
15	20205075	20223051	0	1	0	1	1	0	0	1	1	0	0	0	1	0	0	0	1	0	0	0	0	1	1
15	27646038	27664400	0	1	1	0	0	0	0	0	0	0	0	0	0	0	0	0	0	0	0	0	0	0	0
15	31510408	31529492	0	2	0	0	0	0	0	0	0	0	0	0	0	0	0	0	0	0	0	0	0	0	0
15	31778747	31783959	0	0	0	0	0	0	2	0	0	0	2	0	2	0	2	0	2	0	0	0	0	0	2
15	33014555	33026700	0	1	0	0	1	0	0	1	1	0	0	0	1	0	0	0	1	0	0	0	0	1	0
15	41174216	41177871	0	0	0	2	0	0	0	0	0	2	0	0	0	0	0	0	0	0	0	0	0	0	0
15	43247798	43251975	0	0	0	2	2	0	0	0	0	0	0	2	0	0	0	0	0	0	0	0	0	0	0
15	45069677	45074743	0	0	0	2	2	0	0	0	0	0	0	2	0	0	0	0	0	0	0	0	0	0	0
15	45724919	45728373	0	0	0	0	0	0	0	0	0	0	0	0	0	0	0	0	0	0	0	0	2	0	0
15	45729840	45732408	0	0	0	2	0	0	0	0	0	0	0	0	0	0	0	0	0	0	0	0	0	0	0
15	45733348	45733914	0	1	1	0	0	0	1	2	0	1	1	1	1	0	0	0	0	0	1	0	0	1	1
15	51680485	51699162	0	0	0	0	0	0	0	0	0	0	0	0	0	0	0	0	2	0	0	0	2	0	0
15	59040532	59042120	0	0	0	0	2	2	0	0	0	0	0	0	0	0	0	0	0	0	0	0	0	0	0
15	61114738	61119013	0	2	2	2	0	0	2	0	0	0	0	0	2	0	0	2	0	0	2	0	0	0	2
15	61734909	61736474	1	0	1	1	0	0	0	2	0	0	0	0	0	0	1	1	0	2	0	0	0	1	0
15	62723018	62725982	1	0	0	0	0	1	0	1	1	0	1	0	1	0	0	0	0	1	1	1	1	0	0
15	64385197	64386920	0	2	0	2	0	0	0	0	0	0	2	0	0	0	2	2	0	0	0	0	0	0	0
15	65434927	65451188	0	0	1	0	1	0	0	0	0	0	0	0	0	0	0	0	0	0	0	0	0	0	0
15	65660460	65669905	0	0	1	0	0	0	0	0	0	0	0	0	0	0	1	1	0	0	0	0	0	0	0
15	65708604	65710081	0	0	0	0	0	0	0	0	0	0	0	0	0	0	0	0	0	0	0	0	0	0	2
15	65721664	65730615	0	0	0	0	0	0	0	0	0	0	0	0	0	0	1	1	0	0	0	0	0	0	0
15	65732071	65733477	0	0	0	0	0	2	0	0	0	2	0	2	2	2	0	2	0	0	0	2	0	0	0
16	3032561	3041868	0	0	0	0	0	0	0	0	0	0	0	0	0	0	0	0	2	0	0	0	0	0	0
16	4122146	4124191	0	0	0	0	0	0	0	0	0	1	0	1	0	1	0	1	0	0	0	0	0	0	0
16	4128227	4142266	0	0	0	0	0	0	1	0	0	1	0	0	0	1	0	1	0	1	0	0	0	0	0
16	4251935	4266252	0	2	0	0	0	0	0	0	0	0	0	0	0	0	0	0	0	0	0	0	2	0	0
16	4340257	4350189	0	2	0	0	0	0	0	0	0	0	0	0	0	0	0	0	0	0	0	0	2	0	0
16	4681488	4682932	0	0	1	0	0	0	0	0	0	0	1	0	0	0	0	0	0	0	0	0	0	0	1
16	4685368	4711362	0	0	0	0	0	0	0	0	0	1	0	0	0	0	0	1	0	0	0	0	0	0	0
16	10246086	10249783	0	0	0	0	0	0	0	0	0	0	0	2	2	0	0	0	0	2	2	0	0	0	0
16	16539459	16553664	0	0	0	0	0	0	0	0	0	0	0	0	0	0	1	1	0	0	0	0	0	1	0
16	16839792	16911669	0	0	0	0	0	0	1	0	1	1	1	1	0	1	0	1	0	0	0	0	0	0	0
16	18243964	18244808	0	0	0	0	0	0	0	0	0	0	0	2	0	0	2	0	0	0	0	0	2	2	0
16	18298191	18302802	0	0	0	0	0	0	0	0	0	0	0	2	0	0	0	0	0	0	0	0	0	0	0
16	21068211	21072273	1	0	0	0	0	0	0	0	0	0	0	0	0	0	0	0	0	0	0	0	0	0	0
16	25097460	25098305	0	1	1	2	0	0	1	1	1	0	0	1	0	0	2	1	0	1	0	0	1	0	0
16	28621651	28624187	1	1	1	0	1	0	0	0	1	1	0	0	0	0	0	0	0	0	0	0	0	0	0
16	28951604	28956650	0	0	0	0	0	0	0	2	2	0	0	0	0	0	0	2	0	0	2	2	0	0	0
16	30247450	30250884	0	2	2	0	2	2	0	0	0	2	2	0	2	2	2	2	2	2	2	0	0	0	2
16	30253773	30254571	0	2	2	0	2	2	0	0	0	0	0	0	2	0	0	0	0	0	0	0	0	0	0
16	38689801	38694123	0	0	0	0	0	0	0	0	0	0	0	0	1	0	0	0	0	0	1	0	0	0	0
16	40465881	40471376	0	2	2	2	2	2	2	2	2	2	2	2	2	2	2	2	2	2	2	2	2	2	2
16	41108668	41109672	0	0	0	0	0	0	0	0	0	0	0	0	0	0	0	0	0	0	2	0	0	0	0
16	43023277	43024315	0	0	0	0	0	0	0	2	2	0	0	0	0	0	0	0	0	0	0	0	0	0	0
16	43996197	43999255	1	1	1	1	1	1	1	1	1	0	1	0	1	1	1	1	1	1	1	1	1	1	1
16	44342979	44365285	0	0	0	1	0	0	0	0	0	0	0	0	0	0	1	1	0	1	0	0	1	0	0
16	44365643	44370265	0	0	0	0	0	0	0	0	0	0	0	0	0	0	2	2	0	2	0	2	2	2	0
16	44836084	44841675	1	1	1	0	1	1	0	1	1	1	1	1	1	0	1	0	0	0	1	1	0	0	0
16	47074445	47078567	0	0	0	0	0	0	0	0	0	0	0	0	1	0	0	0	0	0	1	0	0	0	1
16	51244121	51246128	0	0	0	2	0	0	0	0	0	0	0	0	0	0	0	0	0	0	0	0	0	0	0
16	53622387	53799439	2	2	2	0	0	0	2	0	0	0	0	2	2	0	2	0	0	0	2	2	1	2	2
16	53840755	53848108	2	2	2	0	0	0	2	0	0	0	0	2	2	0	2	0	0	0	2	2	1	2	2
16	54606336	54610715	2	0	0	0	0	0	0	0	0	0	0	0	2	0	0	0	0	0	0	2	0	0	0
16	54873042	54873610	0	0	0	0	0	0	0	0	0	0	0	0	0	0	0	0	0	0	0	0	2	0	0
16	54878573	54879035	0	0	0	0	0	0	0	0	0	0	0	0	0	0	0	0	0	0	0	0	2	0	0
16	56914366	56916408	0	0	0	0	0	0	0	2	2	0	0	2	0	0	0	0	0	0	0	0	0	0	0
16	56992152	56998206	1	0	0	0	0	0	0	0	0	0	0	2	0	0	0	0	0	0	0	0	1	0	0
16	57005395	57073572	2	2	0	0	0	0	2	0	0	0	2	2	2	0	2	0	0	0	2	2	0	2	2
16	57417332	57421174	0	2	0	0	0	0	0	0	0	0	2	0	0	0	0	0	0	0	0	0	0	0	0
16	57868398	57887520	2	2	2	0	0	0	2	0	0	0	0	2	2	0	2	0	0	0	2	2	0	2	2
16	57893038	57915222	0	2	2	0	0	0	2	0	0	0	0	2	2	0	0	0	0	0	0	0	0	2	0
16	59960732	59961230	0	2	2	0	2	2	2	0	0	0	2	2	2	2	2	2	2	0	0	2	2	2	0
16	61900221	62568177	2	2	2	0	0	0	2	0	0	0	0	2	2	0	2	0	0	0	2	2	0	2	2
17	12045398	12045900	0	2	2	0	2	2	2	2	2	2	2	0	2	2	2	0	2	0	0	0	0	2	0
17	14728490	14733936	0	0	0	0	0	0	0	0	0	0	0	2	0	0	0	0	0	0	0	0	0	0	0
17	16850486	16853194	0	2	0	0	0	0	0	0	2	0	0	0	2	0	2	0	0	0	2	2	2	2	2
17	24439181	24528744	0	0	0	0	0	0	0	0	0	0	1	0	0	0	2	0	0	0	2	0	0	0	0
17	24533818	24606571	0	0	0	0	0	0	0	0	0	0	0	0	0	0	0	0	0	0	2	0	2	0	0
17	24671124	24781395	0	2	0	0	0	0	2	0	0	0	2	0	0	0	0	0	0	0	2	0	0	0	2
17	37457286	37458602	1	1	1	1	1	1	1	1	1	1	1	1	1	1	1	1	1	1	1	1	1	1	1
17	40685461	40691489	2	0	0	0	2	2	0	0	0	2	2	0	2	0	0	0	0	0	0	0	0	2	0
17	40749048	40796762	0	1	0	0	0	1	0	0	1	0	0	1	0	0	0	1	1	0	0	0	0	0	1
17	40796804	40797951	2	2	2	0	0	2	2	2	2	0	0	2	0	2	0	2	0	2	2	0	2	0	0
17	42217375	42218502	0	0	0	2	2	0	0	0	0	0	0	2	0	0	0	2	0	0	0	0	0	0	0
17	42219212	42220266	0	0	0	0	2	0	0	0	0	0	0	2	0	0	0	0	0	0	0	0	0	0	0
17	42395669	42416545	0	0	0	0	0	0	0	0	0	0	0	0	0	0	2	0	0	0	0	0	2	0	0
17	43143857	43145359	0	0	0	0	0	0	0	0	0	0	0	0	1	0	0	0	0	0	0	0	0	0	0
17	43149274	43149856	1	0	0	0	0	0	0	1	0	0	0	0	0	0	0	0	0	0	0	0	0	0	0
17	48347100	48353411	1	1	1	1	1	1	1	1	0	0	0	0	0	1	0	0	1	0	0	0	1	1	0
17	55563273	55572182	0	0	2	0	0	0	0	0	0	0	2	0	0	0	0	0	0	0	0	0	0	0	0
17	56246324	56251715	1	0	0	0	0	0	0	0	0	0	0	0	0	0	0	0	0	0	0	0	0	0	0
17	57578115	57579913	0	0	0	0	0	0	0	0	0	0	0	2	0	0	0	0	0	0	0	0	0	0	0
17	60549745	60551179	0	0	2	0	0	2	2	0	0	0	2	0	0	0	2	0	0	2	0	0	2	0	0
17	61970235	61972024	0	0	0	0	2	0	0	0	0	0	0	0	2	0	0	0	0	0	0	0	0	0	0
17	64671018	64701130	2	0	0	0	2	0	0	0	0	0	0	0	0	0	0	0	0	0	0	0	0	0	0
17	64706790	64711046	0	0	0	0	0	0	0	2	2	0	0	0	0	0	0	0	2	0	0	0	0	0	0
17	65122033	65123856	0	0	0	0	0	0	0	0	0	0	0	0	0	0	2	0	0	0	0	2	0	0	0
17	66311051	66322281	0	0	0	0	0	0	0	0	0	0	0	0	0	0	0	0	2	0	0	0	0	0	0
18	14029685	14035789	0	0	0	2	0	0	0	0	0	0	0	2	0	0	0	0	0	0	0	0	0	0	0
18	14256964	14265858	0	0	0	0	0	0	0	0	0	0	0	0	0	0	0	0	0	0	0	1	1	0	0
18	14298066	14312135	0	0	0	0	0	0	0	0	0	0	0	0	0	0	0	0	0	0	0	0	1	0	0
18	14313840	14406066	2	0	2	0	0	0	0	0	0	0	0	0	0	0	0	0	0	0	0	0	0	0	0
18	14427391	14435292	0	0	0	0	0	0	2	0	0	0	2	0	0	2	0	0	0	0	0	0	0	0	0
18	21437560	21832479	0	1	1	1	0	1	1	1	1	1	1	0	1	1	1	0	1	1	1	0	1	0	1
18	22174080	22174785	0	0	0	2	0	2	0	0	2	2	0	0	2	2	2	0	2	0	0	2	0	0	2
18	27168919	27169485	0	0	0	2	0	0	0	0	0	0	0	2	0	0	2	2	0	0	0	0	0	0	0
18	28443100	28444616	0	0	0	0	0	0	0	0	0	0	1	0	1	0	0	0	0	0	0	0	0	0	0
18	30275657	30277712	0	0	0	0	0	0	0	0	0	0	0	0	0	0	0	2	0	0	2	2	0	0	0
18	31481198	31488718	0	0	2	0	0	0	0	0	0	0	0	0	0	0	0	0	0	0	0	0	0	0	0
18	33245026	33275291	0	0	0	0	2	2	2	2	2	2	2	2	2	2	2	2	2	2	2	2	2	2	2
18	35041179	35042765	0	1	1	2	1	1	1	1	1	1	1	1	1	1	1	1	1	1	1	1	1	1	1
18	36034562	36036795	0	0	0	0	0	2	0	0	0	2	0	0	0	2	0	0	2	0	0	0	0	0	0
18	40475139	40486951	0	0	0	0	0	0	0	0	0	0	0	0	0	0	0	0	0	0	2	0	0	0	0
18	42337091	42340864	0	0	0	0	0	0	0	0	0	0	0	0	0	0	0	0	0	0	0	1	0	0	0
18	42363260	42366496	0	0	0	0	0	0	0	0	0	0	0	0	0	0	0	0	0	0	0	0	2	0	0
18	42641832	42650510	0	0	0	0	0	0	2	0	0	0	0	0	0	2	0	0	2	0	0	0	2	0	0
18	42664975	42666298	1	0	1	2	0	1	2	1	0	2	2	2	2	2	2	2	2	2	2	2	0	2	2
18	43153945	43154727	0	0	0	2	0	0	0	0	0	0	2	0	0	0	0	2	0	2	0	0	0	0	0
18	43326545	43527967	0	0	0	0	0	0	0	0	0	0	0	0	0	0	0	0	1	0	0	0	0	0	0
18	43650407	43653996	0	0	0	0	0	0	0	0	0	0	0	0	0	0	0	0	1	2	0	0	0	0	0
18	43731155	43853555	0	0	0	0	0	0	0	0	0	0	0	0	0	0	0	0	0	0	2	0	0	0	0
18	44302335	44306687	0	2	2	2	0	2	0	0	0	2	2	0	2	2	0	2	0	0	0	2	0	2	2
18	44341058	44398556	2	0	0	0	0	0	0	0	0	0	0	0	0	0	0	0	0	0	0	0	0	0	0
18	45093409	45102666	0	0	0	0	0	0	0	0	0	0	0	0	0	0	0	0	0	0	1	0	0	0	1
18	50927316	50930709	0	1	1	1	1	1	1	1	1	1	1	1	1	1	1	1	1	1	1	1	1	1	1
18	52113936	52175319	0	0	0	0	0	0	0	0	0	0	1	0	0	0	0	0	0	0	0	0	0	0	0
18	53193909	53195269	1	0	0	0	0	1	0	1	1	0	1	0	1	0	0	0	0	1	1	1	1	0	0
18	56856032	56858571	0	0	0	0	0	0	0	2	2	2	2	0	0	0	2	0	0	0	0	0	0	0	0
18	56864295	56865520	0	0	0	0	0	0	0	0	0	0	0	0	0	0	0	0	2	2	0	0	0	0	0
18	56865836	56867450	0	0	0	0	0	0	0	0	0	0	0	0	0	0	0	0	0	0	1	0	0	0	0
18	57300861	57363287	0	2	0	0	0	2	0	0	0	2	0	0	2	2	2	0	0	0	0	2	2	0	2
18	57419688	57432938	0	2	2	2	2	0	0	0	0	0	0	0	0	0	0	0	0	0	0	0	0	2	0
18	57538669	57539565	0	0	0	0	2	0	0	2	0	2	0	2	0	0	0	2	0	0	0	0	0	0	0
18	57696972	57710504	0	0	0	0	0	1	0	1	1	1	1	1	0	0	1	0	0	1	1	1	1	1	0
19	4727601	4729279	0	0	0	0	0	2	0	0	0	0	2	2	0	0	0	2	2	0	0	0	0	2	0
19	7471012	7472060	0	2	0	0	2	0	0	0	0	0	0	0	0	0	0	2	0	0	2	0	0	0	0
19	22218618	22221173	0	0	0	0	1	0	0	0	0	0	0	0	0	1	1	1	0	0	0	0	0	1	0
19	22409934	22501010	0	0	0	0	1	0	0	0	0	0	0	0	0	0	0	0	0	0	0	0	0	0	0
19	22734342	22749150	0	0	0	0	0	0	0	0	0	0	0	0	0	0	0	0	0	0	0	0	1	0	0
19	22750872	22757669	0	0	1	0	1	1	1	0	0	1	0	0	0	1	1	1	0	1	0	0	1	1	0
19	22848496	23334117	0	1	0	1	1	0	0	1	1	0	0	0	1	0	0	0	1	0	0	0	0	1	1
19	24163832	24170798	0	2	2	2	0	2	0	2	2	0	2	2	2	2	0	2	2	2	2	2	2	0	0
19	24463548	24464152	1	0	0	0	0	1	0	1	0	0	0	0	1	0	0	0	0	0	1	0	0	0	0
19	28273303	28276283	0	0	0	0	0	0	0	2	2	0	0	2	0	0	0	0	0	0	0	0	0	0	0
19	31304908	31305394	0	0	0	0	0	0	0	0	0	0	0	0	0	0	0	0	0	0	0	0	2	0	0
19	35005315	35005877	0	0	0	0	0	2	0	2	0	2	0	0	0	0	0	2	0	0	0	2	0	2	0
19	35006033	35007125	0	1	1	0	0	0	0	0	0	0	1	0	0	0	0	0	0	0	1	0	0	0	0
19	38511457	38513020	0	2	0	0	2	0	0	0	0	0	0	0	0	0	0	2	0	0	0	0	0	0	0
19	41533130	41537295	0	0	2	0	2	2	0	0	0	2	2	2	0	2	0	0	2	2	2	0	0	0	0
19	53736692	53744408	0	0	0	0	0	0	0	0	0	0	0	0	0	0	2	0	0	0	0	0	0	2	0
19	53823575	53824071	0	0	0	0	0	0	2	0	0	0	0	0	0	2	0	2	2	0	0	0	0	0	0
19	53875528	53880763	0	0	0	2	0	0	0	0	0	0	0	2	0	0	0	0	0	0	0	0	0	0	0
19	54074771	54076720	0	0	0	2	2	0	0	0	0	0	0	2	0	0	0	0	0	0	0	0	0	0	0
19	55579273	55580655	0	0	0	0	0	0	0	0	0	0	0	0	1	0	0	0	0	1	1	0	0	0	1
19	55583256	55589501	1	1	1	0	1	1	0	0	1	1	1	1	1	1	1	1	0	0	1	1	1	1	0
19	55824514	55824964	0	2	2	0	0	1	0	0	0	0	0	0	2	1	2	0	0	0	0	0	1	0	2
19	55827887	55838535	0	0	0	0	0	1	0	0	1	0	0	0	0	1	1	0	1	0	0	0	1	0	0
19	55897140	55926213	0	0	0	0	0	1	0	0	1	0	0	1	0	1	1	0	1	0	0	0	1	0	0
19	56104734	56109481	0	0	0	0	0	0	0	0	0	0	0	2	0	0	0	0	0	0	0	0	0	0	0
19	56663160	56665074	2	0	2	2	2	2	0	0	0	0	0	2	0	2	0	2	0	0	0	2	2	0	0
19	56666418	56668773	2	0	0	0	0	0	0	0	0	0	0	0	0	0	0	0	0	0	0	0	0	0	0
20	7639610	7640727	0	0	0	0	0	0	0	0	0	0	0	0	0	0	0	0	0	0	0	0	2	0	0
20	10484859	10488574	0	0	2	2	2	0	0	0	0	0	0	0	0	2	0	0	2	0	0	0	0	0	0
20	10666343	10670143	0	0	0	0	0	0	0	0	0	0	0	0	0	0	0	0	0	0	1	0	0	0	1
20	12637097	12638379	0	0	1	1	1	1	1	0	0	1	0	1	1	1	1	1	1	1	1	0	1	1	1
20	15212679	15221770	0	0	0	0	2	0	0	0	0	0	0	0	0	0	0	0	0	0	0	0	0	0	0
20	35036365	35039886	0	0	0	2	2	0	2	0	0	0	0	0	0	0	0	0	0	0	0	0	0	0	0
20	49736885	49750471	0	0	0	0	0	0	0	0	0	0	0	0	0	0	0	0	0	0	1	0	0	0	0
20	50558660	50560048	0	2	2	0	2	0	0	0	2	0	0	0	0	2	0	0	2	0	2	0	0	0	0
20	50563795	50564818	0	0	0	0	0	0	0	0	0	2	0	0	0	0	0	0	2	0	0	0	0	0	0
20	50671945	50697595	2	2	2	2	2	2	2	0	0	0	0	0	0	0	0	0	0	0	2	0	0	0	0
20	50746791	50751605	0	0	0	0	0	0	2	0	0	2	2	2	0	2	0	0	2	0	0	2	2	0	2
20	52976722	52980014	0	0	0	0	0	0	0	0	0	0	0	2	0	0	0	0	0	0	0	0	0	0	0
20	53984596	53986226	0	2	0	0	0	0	0	0	0	0	0	0	0	0	0	0	0	0	0	0	0	0	0
20	54793596	54795411	2	0	0	0	1	0	0	0	0	0	0	0	0	0	0	0	0	2	0	0	0	0	0
20	54796937	54797335	0	1	0	1	0	0	0	0	0	0	0	0	0	0	1	2	0	2	0	2	2	1	0
20	56260518	56284668	2	1	1	0	1	1	0	1	1	1	1	1	1	1	0	0	1	0	1	1	0	0	0
20	57162502	57170965	0	0	0	2	1	0	0	0	0	0	0	0	0	0	0	0	0	0	2	0	2	2	0
20	59402073	59409083	0	0	2	0	0	0	0	0	0	0	0	0	0	0	0	0	0	0	0	0	0	0	0
20	60943272	60947981	0	0	0	0	0	1	0	0	0	0	1	0	1	0	0	0	0	0	1	0	1	0	1
20	60950741	60951601	0	0	0	2	0	0	0	0	0	2	0	2	0	0	0	0	0	0	0	0	0	2	0
21	6230385	6234025	0	0	0	2	0	0	0	0	0	0	0	0	0	0	0	0	0	0	0	0	0	0	0
21	6238000	6240823	0	0	0	0	0	0	0	0	0	0	0	2	0	0	0	0	2	0	0	0	0	0	0
21	7034219	7037708	2	0	0	0	0	0	0	0	0	0	0	0	0	0	0	0	0	0	0	0	0	0	0
21	7116747	7123508	2	2	2	0	2	2	2	0	0	2	2	0	2	2	2	0	2	2	2	2	2	2	2
21	10405471	10409135	2	2	0	0	0	0	0	0	0	0	0	0	0	0	0	0	0	0	0	0	0	0	0
21	16326438	16329898	0	2	0	2	0	0	0	0	0	0	0	0	0	0	0	0	0	0	0	0	0	0	0
21	22483218	22485100	1	2	0	0	1	1	1	1	1	2	0	1	1	0	1	0	0	1	1	1	0	1	1
21	23324088	23325077	0	2	2	0	0	0	0	0	0	0	0	0	0	0	0	0	0	0	0	0	0	0	0
21	25812829	25814718	1	1	0	1	1	0	0	0	0	0	0	1	1	1	0	0	1	0	0	0	1	1	0
21	29719326	29740793	0	0	0	0	0	2	0	0	0	2	0	0	0	0	0	0	2	0	0	0	0	0	2
21	29741108	29741901	0	1	0	0	1	0	0	1	1	0	0	0	1	0	0	0	1	0	0	0	0	1	0
21	29747102	29761176	0	0	0	0	0	2	0	0	0	2	0	0	0	0	0	0	2	0	0	0	0	0	2
21	30135572	30146373	0	2	2	0	2	2	0	0	0	0	0	0	0	0	0	0	0	0	2	2	0	0	0
21	30169477	30174966	0	0	0	0	0	0	0	0	0	0	0	0	0	0	0	0	0	0	0	1	2	0	0
21	30190140	30204623	0	0	0	0	0	0	0	0	0	0	0	0	0	0	0	0	0	0	0	0	0	2	0
21	30219032	30249573	0	2	0	0	0	0	0	0	0	0	0	0	0	0	0	0	0	0	0	0	2	0	0
21	30824249	30834709	0	0	2	0	0	0	0	0	0	0	0	0	0	0	0	0	0	0	0	0	0	0	0
21	31102270	31157202	0	2	0	0	0	0	0	0	0	0	0	0	0	0	0	0	0	0	2	0	0	0	2
21	31256797	31272592	0	0	0	0	0	0	2	0	0	0	0	0	0	0	0	0	0	0	0	2	0	0	0
21	31278057	31281957	0	0	0	0	0	0	0	0	0	0	0	0	0	0	0	0	0	0	0	2	0	0	0
21	31555745	31601968	0	2	2	0	2	2	2	2	2	0	2	0	2	2	2	0	2	2	0	2	2	2	0
21	31958566	31967718	0	0	0	0	0	2	0	0	0	0	0	0	0	0	0	2	0	0	0	0	2	0	0
21	32303850	32360243	0	0	0	0	0	0	2	0	0	0	0	0	0	0	0	0	0	0	2	0	0	0	0
21	32397446	32412250	0	0	0	0	0	0	0	2	2	0	0	0	0	0	0	0	0	0	0	2	0	0	0
21	33280715	33292987	0	2	2	2	2	2	0	0	2	0	2	2	2	2	2	2	2	0	0	2	2	2	0
21	33565233	33585611	1	0	1	0	0	0	0	0	0	0	0	0	0	0	2	0	0	0	0	2	0	0	0
21	33766890	33768175	0	1	1	0	1	0	0	1	1	1	1	2	0	0	0	0	0	0	1	0	1	0	0
21	33771619	33838485	2	2	0	0	2	0	2	0	0	2	2	2	0	2	2	2	2	0	2	2	0	2	0
21	34653957	34657343	0	0	0	0	0	0	0	0	0	0	0	1	0	1	0	0	0	0	0	0	0	0	0
21	34660308	34666363	0	0	0	0	0	0	0	0	0	0	0	1	0	0	0	0	0	0	0	0	0	0	0
21	35466687	35471195	0	0	0	0	0	0	0	0	0	0	0	2	0	0	0	0	0	0	0	0	0	0	0
21	35761423	35764157	1	0	0	0	0	1	0	0	0	0	0	0	1	0	0	0	0	0	0	1	0	0	1
21	40751324	40768466	0	0	2	0	2	0	0	0	0	0	0	0	0	0	0	0	0	0	0	0	0	0	0
21	43836631	43837921	0	2	0	0	2	2	0	2	0	0	0	0	0	0	0	0	0	0	0	0	2	0	0
21	44051812	44054450	0	0	0	0	2	2	2	2	2	0	2	2	2	2	0	2	2	2	2	2	2	0	2
21	44080818	44086738	0	0	0	0	0	0	0	0	0	0	0	0	0	0	0	0	0	0	1	0	0	0	0
21	44857376	44864283	0	0	0	0	0	0	0	0	0	0	0	0	0	0	0	0	0	0	0	0	0	0	1
21	49048391	49063453	0	0	0	0	0	0	2	0	0	2	0	2	2	2	2	0	2	0	0	0	0	0	2
21	49804461	49808025	0	0	0	0	1	0	0	0	0	0	0	0	0	1	1	1	0	0	0	0	0	0	0
21	49812970	49822786	0	0	0	0	0	0	0	0	0	0	0	0	0	1	1	1	0	0	0	0	0	0	0
21	51225885	51246048	0	1	1	0	0	0	0	0	0	0	0	0	0	0	0	0	0	0	0	0	0	0	0
22	3164331	3172831	0	0	0	0	0	0	0	0	0	0	0	0	0	0	0	0	0	0	0	0	0	0	1
22	3371588	3375126	0	0	0	0	0	0	0	0	0	0	0	2	0	0	0	0	0	0	0	0	0	1	1
22	6414141	6417872	0	0	0	2	1	0	0	0	0	0	0	1	0	0	0	0	0	0	0	0	0	0	0
22	17839074	17841253	0	2	0	0	2	0	0	2	2	2	0	0	2	2	0	2	2	0	0	0	0	0	0
22	18065545	18069263	0	0	2	0	0	0	0	2	2	2	0	0	0	0	0	0	0	0	0	0	0	2	0
22	21479412	21496609	0	0	0	0	2	0	2	2	0	2	2	2	2	0	0	2	2	2	2	2	0	0	0
22	34304138	34305222	1	0	0	1	1	0	2	2	2	2	2	2	2	2	2	2	2	2	2	2	0	0	0
22	38709704	38711281	0	0	0	2	2	0	0	0	0	0	0	2	0	0	0	0	0	0	0	0	0	2	0
22	38791495	38799792	2	0	0	0	0	0	0	0	0	0	0	0	0	0	0	0	0	0	0	0	0	0	0
22	40559544	40575590	2	0	0	0	0	0	0	0	0	0	0	0	0	0	0	0	0	0	0	0	0	0	0
22	42400738	42405422	2	0	0	0	0	0	0	0	0	0	0	0	0	0	0	0	0	0	0	0	0	0	0
22	42406784	42408561	0	0	0	0	0	0	0	0	0	0	0	0	0	0	0	0	0	0	0	0	0	2	0
22	53893835	53894325	0	0	1	0	0	0	0	0	0	0	0	0	0	0	0	0	0	1	0	0	1	0	0
22	54241284	54266987	2	2	0	2	2	2	2	2	2	2	2	2	2	2	2	2	2	2	2	2	2	2	2
22	56696881	56708421	0	2	2	0	2	2	2	2	0	2	0	0	2	2	0	2	2	2	2	0	2	2	2
22	63914187	63915647	0	1	0	0	1	0	0	0	0	0	0	1	0	0	0	0	0	0	0	0	0	0	1
23	4301037	4304039	2	1	1	1	1	1	1	1	1	1	1	1	1	1	1	1	1	1	1	1	0	1	1
23	4308012	4312014	1	1	0	1	2	2	2	2	2	1	0	0	1	0	1	1	0	1	0	2	0	1	0
23	5649764	5655915	0	2	0	2	2	2	2	2	2	2	2	2	2	2	2	2	2	2	2	2	2	2	2
23	9950951	9954706	0	0	0	0	0	0	0	0	0	1	0	0	0	0	0	0	0	0	0	0	0	0	0
23	13674176	13674674	1	1	1	1	1	1	1	1	1	1	1	0	1	1	0	0	1	0	1	1	0	0	0
23	18177196	18194901	0	0	0	0	0	0	0	1	1	0	1	1	0	0	1	0	0	0	1	0	0	1	0
23	23552939	23772322	0	1	1	1	1	1	1	1	1	1	1	1	1	1	1	0	1	1	1	1	1	1	1
23	25236754	25238543	0	2	0	0	2	0	0	0	0	0	0	0	2	0	2	2	0	0	0	2	2	0	2
23	31547241	31550673	1	0	0	0	0	1	0	0	0	0	0	0	0	0	0	0	0	0	1	0	0	0	0
23	35641299	35652274	0	0	0	0	0	2	2	0	0	2	2	2	2	2	0	0	0	0	2	2	0	0	0
23	38259201	38262311	0	0	0	0	0	1	0	0	0	0	0	0	0	0	0	0	0	0	1	0	1	0	1
23	44763585	44764555	0	0	1	0	0	0	0	0	0	0	0	0	0	0	0	0	0	0	0	0	0	0	0
23	45565842	45568153	0	0	0	0	0	1	0	1	0	0	0	0	1	0	0	0	0	0	1	0	1	0	1
23	48757263	48761153	0	0	0	0	0	0	0	0	0	2	0	0	0	0	0	0	0	0	0	0	0	0	0
23	50610838	50618339	2	0	0	0	0	0	0	0	0	0	0	0	0	0	0	0	0	0	0	0	0	0	0
23	51246843	51260653	0	0	2	0	0	0	0	0	0	0	0	0	0	0	0	0	0	0	0	0	0	0	0
23	52721203	52726909	0	0	1	0	0	1	1	0	0	1	1	1	1	0	1	0	0	1	1	0	1	1	1
24	7633930	7637607	1	0	0	0	0	1	0	0	0	0	0	0	0	0	0	0	0	0	0	0	0	0	0
24	10339136	10341852	0	0	0	0	0	0	0	0	0	0	0	0	0	2	0	0	2	0	0	0	0	0	0
24	11292381	11301064	0	1	1	0	2	0	0	1	1	1	1	1	1	1	1	1	1	1	1	1	1	0	1
24	13735310	13742434	0	0	1	0	0	0	0	0	0	0	0	0	0	0	0	0	0	0	0	0	0	0	0
24	22229894	22375616	0	2	1	2	0	0	0	0	0	2	0	0	0	2	2	2	2	2	2	0	0	0	0
24	33950056	33955443	0	0	0	0	2	0	0	0	0	0	0	2	0	0	0	0	0	0	0	0	0	0	0
24	34355014	34356370	0	0	0	0	0	0	0	2	0	0	0	0	0	0	0	0	2	0	0	0	2	0	0
24	34725238	34727360	0	0	0	0	0	2	0	0	0	2	0	0	2	0	2	0	0	0	0	0	0	0	0
24	37822414	37826850	0	0	0	0	0	0	0	0	0	0	0	0	0	0	0	0	0	0	0	1	0	0	0
24	38371757	38375839	0	0	1	0	1	0	1	0	0	0	0	1	0	0	0	0	0	0	0	0	0	0	0
24	40721602	40722040	0	0	0	0	0	0	0	0	0	0	0	0	2	0	2	0	0	0	0	0	0	0	0
24	49779190	49790723	0	0	0	0	0	1	0	1	0	0	0	0	0	0	0	0	0	0	0	0	0	0	0
25	3001945	3003195	0	0	0	0	0	0	0	0	0	0	0	0	0	0	0	0	0	0	0	0	2	0	0
25	8520855	8524381	0	0	0	0	2	0	0	0	0	0	0	2	0	0	0	0	0	0	0	0	0	0	0
25	13901170	13908108	0	0	2	0	0	0	0	0	0	0	0	0	0	0	0	0	0	2	0	0	0	0	0
25	14002010	14004597	0	0	2	2	0	0	0	0	0	0	0	0	0	0	0	0	0	0	0	0	0	0	0
25	14016826	14020032	0	0	0	0	0	1	0	0	0	0	1	0	0	0	0	0	0	0	1	0	0	0	1
25	17242165	17244377	0	0	2	0	0	0	0	2	2	0	2	0	0	2	0	0	2	0	2	2	2	2	2
25	17738577	17743393	0	0	0	0	0	0	0	0	0	0	0	0	0	0	0	0	0	0	1	0	0	0	0
25	18518630	18523476	0	0	0	0	0	2	0	2	0	0	2	0	0	0	0	0	0	0	2	0	0	0	2
25	18555191	18558479	0	0	0	0	0	0	2	2	0	0	2	2	0	2	0	0	0	0	0	2	0	2	2
25	22029609	22033788	0	0	0	0	2	0	0	0	0	0	0	0	0	2	0	0	0	0	0	0	0	0	0
25	22331006	22333705	0	0	0	2	0	0	0	0	0	0	0	0	2	0	0	2	0	0	0	0	0	2	0
25	29038120	29039405	0	2	2	0	0	0	0	0	0	0	0	0	0	0	0	0	0	0	0	0	0	2	0
25	29382032	29382586	0	0	0	0	0	2	0	0	0	0	0	0	0	0	0	0	0	0	0	0	2	0	0
25	30782595	30783961	0	1	1	1	1	1	1	1	0	1	1	1	1	1	1	1	1	1	1	1	1	1	1
25	38823443	38830420	1	0	0	0	0	0	0	0	0	0	0	0	0	0	0	0	0	0	0	0	0	0	0
25	40124539	40125855	0	2	2	2	0	2	2	2	0	2	2	2	2	2	0	0	2	0	2	2	2	2	0
25	42926746	42927524	0	0	0	0	2	2	2	2	2	2	2	2	2	2	0	2	2	2	2	2	2	2	2
25	48072621	48092067	0	0	2	0	2	0	0	2	2	0	2	0	0	0	2	2	0	2	2	2	2	2	0
25	48105688	48108522	0	0	0	0	0	0	0	0	0	0	0	0	0	0	0	0	0	0	0	0	1	0	0
25	48782346	48783280	0	0	2	0	2	0	2	2	0	0	0	0	0	0	0	0	0	0	0	0	0	0	0
25	53005871	53010303	1	1	1	0	0	0	1	0	0	0	0	0	0	0	0	0	0	0	0	0	0	0	0
25	53134210	53177635	0	1	0	0	0	0	0	0	0	0	0	0	0	0	0	0	0	0	0	0	0	0	0
25	53269779	53286820	0	0	0	0	0	0	0	0	0	0	0	0	0	0	0	0	0	0	0	1	0	0	0
25	54173534	54178242	0	0	0	2	0	0	0	0	0	0	0	0	0	0	0	0	0	0	0	0	0	0	0
26	4244423	4248755	0	0	0	0	2	0	0	0	0	0	0	2	0	0	0	0	0	0	0	0	0	0	1
26	4249160	4256336	0	0	0	0	0	0	0	0	0	0	0	0	0	0	2	0	0	0	0	0	0	2	2
26	4756650	4761305	0	2	0	0	2	1	1	0	0	2	0	0	0	1	2	0	2	0	0	0	2	0	0
26	11281650	11283359	0	0	0	2	0	0	2	0	0	0	0	0	2	2	0	0	2	0	0	0	2	2	0
26	12449168	12475711	0	2	2	2	2	2	2	2	2	2	0	2	2	0	0	0	2	0	0	2	2	2	0
26	15768680	15778843	0	1	1	0	1	0	0	0	0	0	0	0	0	0	0	0	0	0	0	0	0	0	0
26	21986886	21996756	0	0	0	0	0	0	0	0	0	0	0	0	0	0	0	0	1	0	0	0	0	0	0
26	24114965	24116117	0	0	2	0	0	0	0	0	0	0	0	0	0	0	0	0	0	0	0	0	0	0	0
26	28044425	28069566	0	0	0	0	0	0	0	0	2	0	0	0	0	0	0	0	0	0	0	0	0	0	0
26	28435413	28640887	0	0	0	0	0	0	0	0	0	0	0	1	0	0	1	0	0	0	0	0	0	1	0
26	28682125	29083306	0	0	0	0	0	0	0	0	0	0	0	1	0	0	1	0	0	0	0	0	0	0	0
26	29381500	29400426	0	0	0	0	0	0	0	0	2	0	0	2	0	0	2	0	0	0	0	0	0	0	0
26	29584961	29600012	0	0	0	0	2	0	0	0	0	0	0	0	0	0	0	0	0	0	0	0	2	0	0
26	29672807	29688032	0	0	0	0	0	0	0	0	0	0	0	1	0	0	1	0	0	0	0	0	0	0	0
26	29713336	29715023	0	0	0	0	0	0	0	0	0	0	0	0	2	0	0	0	0	1	0	0	0	0	2
26	30016375	30017945	0	0	0	0	0	0	0	0	0	0	0	1	0	0	1	0	0	0	0	0	0	0	0
26	30020838	30021365	0	0	0	0	0	0	0	0	0	0	0	0	0	0	0	0	0	0	0	0	2	0	0
26	30031528	30036458	0	0	0	2	2	0	0	0	0	0	0	0	0	0	0	0	0	0	0	0	0	0	0
26	30238081	30245191	2	2	2	2	2	2	0	2	2	2	2	0	1	0	1	1	1	2	2	0	1	1	0
26	30255206	30292481	2	2	2	2	2	2	0	2	2	2	2	0	1	0	1	1	1	2	2	0	1	0	0
26	30456307	30600512	0	0	0	0	1	0	0	0	0	0	0	0	0	0	0	0	0	0	0	0	0	0	0
26	30675328	30680436	0	0	0	0	0	0	0	0	0	0	0	1	1	0	0	0	0	0	0	0	0	0	0
26	31903962	31981330	0	1	0	0	0	1	1	0	1	1	1	1	1	1	1	1	1	1	1	1	1	0	1
26	31984848	31997994	0	0	0	0	0	0	0	0	0	0	0	0	0	0	0	0	0	0	0	0	1	0	0
26	34271837	34692378	0	0	0	0	0	1	1	0	1	0	0	1	0	1	1	1	1	0	0	1	1	0	0
26	39326920	39331161	0	2	0	0	0	0	0	2	0	0	0	0	0	2	0	0	2	2	0	2	0	0	0
26	39331641	39337221	0	0	0	0	0	0	0	0	0	0	0	0	1	0	0	0	0	0	0	0	0	0	0
26	41790785	41794710	0	0	0	0	2	0	0	2	2	0	0	2	0	0	2	0	0	2	0	2	0	2	0
27	3524351	3526317	1	2	2	2	2	2	2	2	2	2	2	2	2	2	2	2	2	0	2	2	0	2	2
27	3727579	3728962	0	0	0	0	0	2	0	2	2	0	0	0	0	2	0	2	2	0	0	0	0	2	0
27	6532126	6582927	0	0	0	0	1	0	0	0	0	0	0	0	0	0	0	0	0	0	0	0	0	0	0
27	9020334	9071522	0	0	0	0	0	0	0	0	1	0	0	1	1	0	1	0	0	0	0	0	0	1	0
27	16140855	16152930	2	2	2	0	2	2	0	2	0	0	0	0	2	2	0	0	2	0	2	2	2	0	2
27	16202151	16205120	2	2	2	0	2	2	0	2	0	0	2	0	2	0	2	0	0	0	0	2	2	2	2
27	20932132	20944134	0	2	0	0	0	0	0	2	0	0	0	0	0	0	0	0	0	0	0	0	0	0	0
27	20949775	20950473	0	2	0	0	0	2	0	2	0	0	0	0	2	0	0	0	0	0	0	0	0	0	2
27	28695314	28716941	0	0	0	0	0	0	2	2	2	0	0	0	0	2	2	0	2	0	0	0	0	0	2
27	28718109	28755438	0	0	0	0	2	0	0	0	0	0	0	0	0	1	0	0	1	0	0	0	0	0	0
27	28756432	28886889	0	0	0	0	2	0	0	0	0	0	0	0	0	0	0	0	0	0	0	0	0	0	0
27	28890340	28918013	1	1	0	1	1	1	1	1	1	1	1	1	1	1	1	0	1	0	0	1	1	0	1
27	31084046	31089640	0	0	0	0	2	0	0	0	0	0	0	0	0	0	0	0	0	0	0	0	0	2	0
27	32655560	32657344	0	0	2	2	2	2	2	0	0	0	0	2	0	0	2	0	0	0	0	0	0	0	0
27	32873824	32880258	1	1	1	1	1	1	1	1	1	1	1	1	1	1	1	1	1	1	1	1	1	1	1
27	36560611	36568041	0	0	0	0	0	0	0	0	0	0	0	2	0	0	0	0	0	0	0	0	0	0	0
27	38020017	38028327	1	0	0	1	0	1	1	1	1	1	1	1	0	1	0	1	1	1	1	1	1	1	0
27	38341742	38372838	1	0	1	0	0	0	0	0	0	1	0	1	0	0	0	0	0	0	0	0	1	1	0
27	38375287	38384920	0	2	2	0	0	0	0	0	0	0	0	0	0	0	2	0	0	2	2	0	1	1	1
27	38465554	38468536	1	1	1	1	1	1	1	1	1	1	1	1	1	1	0	1	1	1	1	1	1	0	1
27	38471937	38475093	1	0	1	0	0	0	0	0	0	1	0	0	0	0	0	0	0	0	0	0	0	0	0
27	38555094	38564033	0	0	0	0	0	0	0	0	0	0	0	0	2	0	0	0	0	0	0	0	0	0	0
27	38684600	38695820	0	0	0	2	0	2	0	0	0	2	2	2	2	2	0	2	0	2	2	2	2	2	2
27	40735450	40750920	0	0	2	0	0	0	0	0	0	0	0	2	2	0	0	0	0	0	0	0	0	0	0
27	41364435	41368884	0	0	0	2	2	0	0	0	0	0	0	2	0	0	0	0	0	0	0	0	0	0	0
27	41785154	41785844	0	0	0	0	2	0	0	0	0	0	0	0	0	2	0	2	2	0	0	0	0	0	0
28	4154717	4158677	0	0	0	2	2	2	2	2	2	2	2	2	2	2	2	2	2	2	2	2	2	2	2
28	10541825	10550160	0	0	0	0	2	0	0	0	0	0	0	0	0	0	0	0	0	0	0	0	0	0	0
28	12556137	12558809	0	2	2	0	0	0	0	0	0	0	0	0	0	0	2	0	0	0	0	0	0	0	0
28	16096188	16106945	1	2	2	0	2	0	0	0	0	0	0	0	0	2	0	0	0	0	0	0	0	0	0
28	18687900	18692344	0	0	0	0	0	0	2	2	0	0	0	2	0	0	0	2	2	2	2	2	0	0	0
28	31479426	31484638	0	0	0	0	1	1	1	0	0	0	0	0	1	1	0	1	0	0	1	0	0	0	1
28	35223479	35250497	1	0	1	1	1	0	0	0	0	0	0	0	0	0	0	1	0	0	0	0	0	0	0
28	43666669	43672403	0	0	0	0	0	0	0	0	0	0	0	0	0	0	0	0	0	0	0	0	0	1	0
29	4881225	4891712	0	0	0	2	0	2	0	0	0	0	0	0	0	0	0	0	0	0	0	0	0	0	0
29	5154479	5155256	0	0	2	0	2	2	0	2	2	0	2	2	0	2	0	2	2	0	2	0	0	2	0
29	6027082	6036040	0	0	2	0	2	0	0	0	0	0	0	0	0	0	0	0	0	0	2	0	0	0	0
29	6090861	6098616	0	0	0	0	0	0	0	0	0	0	0	2	2	0	2	0	0	0	0	0	0	0	0
29	9031579	9041058	0	0	0	0	0	2	0	0	0	0	2	0	0	0	0	0	0	2	2	0	0	2	0
29	9042967	9043729	0	0	0	0	0	0	0	0	0	0	0	0	0	0	0	0	0	0	0	0	2	0	0
29	10179307	10184510	0	0	0	0	0	2	0	0	0	0	0	0	0	0	0	0	0	0	0	0	0	0	0
29	10190710	10192250	0	2	0	0	2	0	2	2	2	2	2	2	2	2	2	0	0	2	2	2	0	0	2
29	10873876	10882266	0	0	0	0	2	0	0	0	0	0	0	0	0	0	0	0	0	0	0	0	0	0	0
29	16147832	16148460	0	2	2	0	0	0	0	2	0	0	2	0	0	0	0	0	0	0	0	0	0	2	0
29	22218753	22224631	0	0	0	0	0	0	0	0	0	0	0	0	0	0	0	0	0	0	1	0	0	0	0
29	25327461	25328806	0	2	0	2	2	2	2	2	0	0	0	2	2	0	0	2	2	0	0	0	0	0	2
29	27663502	27667368	0	0	0	2	0	0	0	0	0	0	0	2	0	0	0	0	0	0	0	0	0	0	0
29	28851444	28853879	2	0	0	0	0	0	0	0	0	0	0	0	0	0	0	0	0	0	0	0	0	0	0
29	30177890	30180346	0	0	0	2	0	0	0	0	0	2	0	2	0	2	0	0	0	0	0	0	0	0	0
29	30185493	30188177	0	0	0	0	0	0	0	0	0	0	0	0	0	0	0	0	0	0	0	1	0	0	0
29	30234025	30245967	0	2	2	2	2	2	2	2	2	2	2	2	2	2	2	2	2	2	2	2	2	2	0
29	38488952	38490546	1	0	2	2	2	0	2	2	1	2	1	2	2	0	1	2	2	0	2	2	0	1	2
29	38823070	38865695	0	0	0	0	2	0	0	0	0	0	0	0	0	0	0	0	0	0	0	0	0	0	0
29	43039508	43041848	0	0	0	0	0	0	0	0	0	0	0	0	0	0	0	0	0	0	2	0	0	0	0
29	44412335	44413449	0	0	0	0	2	0	0	2	0	0	0	0	0	0	0	0	0	0	2	0	0	0	0
30	14784908	14789409	0	0	0	0	0	0	0	0	0	0	0	0	1	0	0	0	0	0	1	0	0	0	1
30	20107735	20109535	0	0	0	0	0	0	0	0	0	0	0	0	0	0	0	0	0	0	0	2	0	0	0
30	29045586	29051493	0	1	1	0	1	1	1	1	1	1	1	1	1	1	1	1	1	1	1	1	1	1	1
30	29438335	29438887	0	2	0	2	0	0	0	2	2	2	2	2	2	2	0	0	2	0	2	0	0	0	0
30	39081060	39082542	0	0	0	0	0	0	0	0	0	0	0	2	0	2	2	0	0	2	2	0	0	0	0
30	40808893	40828851	0	0	1	1	0	1	1	1	1	1	0	1	1	1	1	1	1	1	1	1	1	0	1
31	6275741	6287770	0	0	2	0	0	0	2	0	0	0	0	2	2	2	2	0	2	0	0	2	0	0	0
31	17022342	17024731	0	0	0	2	2	0	2	2	0	2	2	2	2	2	2	0	2	0	2	2	2	2	2
31	17029373	17034714	0	0	0	0	0	0	0	0	0	0	0	2	0	0	0	0	0	0	0	0	0	0	0
31	17036932	17040687	0	0	0	0	0	0	0	0	0	0	0	0	0	2	0	0	2	0	0	0	0	0	0
31	21601792	21602644	0	0	2	0	0	2	2	0	0	0	0	0	2	0	0	0	0	2	2	0	0	0	0
31	26582407	26584360	0	0	0	0	2	0	2	0	0	0	0	0	0	2	0	0	0	0	0	0	0	0	0
31	30141952	30144674	0	0	2	2	0	0	0	0	0	2	0	0	0	0	0	0	0	0	0	0	0	0	0
31	33444068	33463223	0	0	0	0	1	0	0	0	0	0	0	0	0	0	0	0	0	0	1	0	0	0	0
31	34536717	34540518	0	0	0	0	2	0	0	0	0	0	0	0	0	0	0	0	0	0	0	0	0	0	0
31	34553362	34557024	0	0	0	2	0	0	0	0	0	0	0	0	0	2	0	2	2	0	2	0	0	0	0
31	40462758	40466141	0	0	0	0	2	0	2	0	0	0	0	0	0	0	0	0	0	0	0	0	0	0	0
31	40632817	40658600	0	1	0	0	0	1	0	1	0	0	1	1	1	0	0	1	1	0	1	0	0	1	0
32	5285630	5294134	0	0	0	0	2	0	0	0	0	0	0	0	0	0	0	0	0	0	0	0	0	0	0
32	7252158	7253869	0	0	0	2	0	0	0	0	0	0	0	0	0	0	0	0	0	0	0	0	0	2	0
32	8406371	8407673	1	1	1	0	0	1	0	1	0	0	0	0	1	1	0	0	0	0	1	1	1	0	1
32	17853449	17867870	0	0	0	0	0	0	0	0	0	1	0	0	0	0	0	0	0	0	0	0	0	0	0
32	22743512	22747297	0	0	0	0	0	0	0	0	0	0	0	0	0	0	0	0	2	0	0	0	0	0	0
32	25486873	25491038	0	1	1	1	1	1	1	1	1	1	1	1	1	1	1	1	1	1	1	1	1	1	1
32	28488828	28492012	0	0	0	0	0	0	0	0	0	0	0	0	0	2	0	0	2	0	0	0	0	0	0
32	41384082	41387299	0	0	0	0	1	0	1	1	1	0	0	0	0	0	1	0	0	0	0	1	0	0	1
32	41397332	41400645	0	0	0	0	0	1	1	0	0	0	0	0	0	1	1	1	0	0	0	0	0	0	0
32	41407966	41410166	0	0	0	0	0	1	0	0	0	0	0	0	0	0	1	0	0	0	1	0	0	0	1
32	41412206	41436099	0	0	0	0	0	0	1	0	0	0	0	0	0	0	1	1	0	0	0	0	0	1	0
32	41654690	41718291	0	1	0	1	1	0	0	1	1	0	0	0	1	0	0	0	1	0	0	0	0	1	0
33	5280309	5289215	0	2	2	0	0	0	2	2	2	2	2	0	2	0	0	0	2	2	2	2	0	0	2
33	7255348	7256486	0	0	0	2	2	0	0	0	0	0	0	2	0	0	0	0	0	0	0	0	0	0	0
33	8124178	8128186	0	0	0	0	0	0	0	0	0	0	0	0	0	0	0	0	1	0	0	0	0	1	0
33	13602788	13604389	0	2	2	2	2	2	2	2	0	2	2	2	0	0	2	0	2	2	2	0	0	0	2
33	22859283	22864569	0	0	0	0	0	1	0	0	0	0	0	0	1	0	0	0	0	1	0	1	0	0	0
33	23518412	23519632	1	0	0	0	0	1	0	1	0	0	0	0	1	0	0	0	0	0	0	0	0	0	0
33	23574470	23576726	0	0	0	0	1	0	0	0	0	0	0	0	0	0	0	0	0	0	0	0	0	0	0
33	31111414	31113835	0	0	0	0	0	0	0	0	0	0	0	0	1	0	0	0	0	1	1	0	1	0	1
33	32125049	32129499	0	2	0	0	0	0	0	0	0	1	0	0	0	0	0	0	0	0	0	0	0	0	0
33	34345701	34348931	1	1	1	0	1	1	0	0	1	0	0	0	1	1	0	0	0	0	0	1	0	0	0
33	34349804	34350998	0	0	0	0	0	0	0	0	0	2	0	0	0	0	0	0	0	0	0	0	0	0	1
34	4212322	4214087	0	0	0	2	0	0	0	0	0	0	0	0	0	0	2	2	0	0	0	0	0	0	0
34	12542097	12554219	0	0	0	0	0	0	0	0	0	0	0	2	0	0	0	0	0	0	0	0	0	0	0
34	15222600	15228141	2	0	0	0	2	0	0	0	0	0	0	0	0	0	0	0	0	0	0	0	0	0	0
34	20157602	20159632	0	0	0	2	0	0	0	0	0	0	0	2	0	0	0	0	0	0	0	0	0	0	0
34	20163012	20164357	0	0	0	0	0	0	2	0	0	2	0	0	0	0	0	0	2	0	0	2	0	0	0
34	20165658	20169304	0	0	0	0	0	1	0	1	0	0	0	0	1	0	0	0	0	0	0	1	0	0	0
34	21622201	21624221	1	1	1	2	0	1	0	1	0	1	1	0	0	0	0	0	0	0	0	0	0	0	0
34	27760396	27761577	0	0	0	0	2	0	0	0	0	0	0	2	0	0	0	0	0	0	0	0	0	0	0
34	27762335	27763534	0	0	0	0	0	0	0	0	0	0	0	2	0	0	0	0	0	0	0	0	0	0	0
34	28210511	28221316	0	0	0	0	0	0	0	0	0	0	0	2	2	0	0	0	0	0	0	0	0	0	0
34	40319323	40319921	0	0	0	0	2	0	0	2	2	2	0	2	2	2	2	0	2	2	0	2	0	0	2
34	40321798	40325363	0	0	0	0	0	1	0	0	1	0	0	0	1	0	0	0	0	1	1	1	0	0	0
34	44456023	44456511	1	0	0	0	0	0	0	0	0	0	0	0	0	0	1	0	1	0	1	0	0	1	0
34	45090193	45091869	0	0	0	0	0	0	2	0	0	0	0	0	0	0	0	0	0	0	0	0	0	0	0
34	45097963	45101601	0	0	0	0	0	0	0	0	0	0	0	0	0	0	2	0	0	0	2	2	0	0	0
35	5108344	5110596	0	0	0	0	0	0	0	0	0	0	1	0	1	0	0	0	0	0	1	0	0	0	1
35	6756379	6760983	0	0	0	0	2	0	0	0	0	0	0	0	0	0	0	0	0	0	0	0	0	2	0
35	19464529	19466749	1	1	0	0	0	0	0	0	0	0	0	0	0	1	0	0	0	0	0	0	0	0	0
35	20073585	20074735	0	0	0	2	2	0	0	0	0	0	0	2	0	0	0	2	2	0	0	0	0	0	0
35	28594955	28596626	1	0	1	1	1	2	0	2	2	2	0	2	1	0	1	1	1	1	0	1	1	1	2
35	28867895	28876190	0	0	0	0	2	0	0	0	0	0	0	0	0	0	0	0	0	0	0	0	0	0	0
35	28939953	28943897	0	0	0	0	0	0	0	0	0	0	0	0	0	0	0	0	0	0	1	0	0	0	0
35	29131523	29145270	0	0	0	0	0	1	0	1	0	0	0	0	0	0	0	0	0	0	0	1	0	0	0
36	5750511	5752490	1	1	0	0	0	0	0	0	0	0	0	0	0	0	0	0	0	0	0	0	1	0	1
36	9752118	9757803	0	0	0	0	0	0	0	0	0	0	0	2	0	0	0	0	0	0	0	0	0	0	0
36	9990834	9995647	0	0	0	0	0	0	0	0	0	0	0	0	1	0	0	0	0	0	0	0	0	0	0
36	9999681	10007225	1	0	0	0	0	1	0	1	0	0	0	0	1	0	0	0	0	1	1	1	1	0	1
36	19515601	19516901	0	0	0	0	1	0	0	0	0	0	0	0	0	0	0	0	0	0	0	0	0	0	0
36	27888178	27888787	0	0	0	2	0	0	0	0	0	0	0	2	1	0	0	0	0	0	1	0	0	0	0
36	32201164	32202662	0	0	1	2	1	1	0	2	2	2	1	1	0	1	1	1	0	1	1	2	1	1	1
36	33195997	33199331	0	0	0	0	0	0	0	0	0	0	0	0	0	0	0	0	0	0	0	0	0	0	2
36	33199719	33202737	0	0	0	2	0	0	0	0	0	0	0	0	0	0	0	0	0	0	0	0	0	0	0
37	4507730	4510003	0	0	0	0	0	0	0	0	0	0	1	2	0	0	0	0	0	0	0	0	0	0	0
37	4513404	4514517	0	0	0	2	0	0	0	0	0	0	0	2	0	0	0	0	0	0	0	0	0	0	0
37	6352986	6362475	0	0	1	0	0	0	0	0	0	0	0	0	0	0	0	0	0	0	0	0	0	0	0
37	16087152	16092752	0	1	0	1	1	1	1	1	1	1	1	1	1	1	1	1	1	1	1	1	1	1	1
37	25521742	25525517	0	0	0	0	0	1	1	0	0	0	0	0	0	0	0	0	0	0	1	1	0	0	0
37	29904737	29915756	2	2	0	0	0	0	0	0	0	0	0	0	0	0	0	0	0	0	0	0	0	0	0
38	10441855	10444549	2	1	0	1	0	0	2	2	2	0	2	0	1	0	1	2	0	2	2	2	2	2	2
38	11097369	11115054	1	0	0	0	0	0	0	0	0	0	0	0	0	0	0	0	0	0	0	0	0	0	0
38	15441094	15442493	0	0	0	2	2	0	0	0	0	0	0	2	0	0	0	0	0	0	0	0	0	0	0
38	16894170	16899990	1	1	1	1	1	1	1	1	1	1	1	1	1	1	1	1	1	1	1	1	1	1	1
38	26221145	26231437	0	0	0	0	1	0	0	1	0	1	0	1	1	0	1	1	1	1	0	1	2	0	0
38	26364178	26368902	0	0	2	2	0	0	0	1	0	0	0	0	0	0	0	0	2	0	2	0	1	0	0
38	26560851	26565004	0	0	0	0	0	0	0	0	0	0	0	0	1	0	0	0	0	0	0	0	0	0	0
